# Supplementary material for: Spreadsheet Tools for Quantifying Seepage Flux Across the GW-SW Interface
Source: Water Resour Res. Author manuscript; Available in PMC 2022 Jan 1. (PMC7970483; doi:10.1029/2019wr026232)
Supplement: Table S1 [file NIHMS1673426-supplement-Table_S1.xlsx]

## Sheet: Table S1.1
												Station ID	WBAN:04780
Location Identification	RSK12		RSK15			PZ5						Station Name	FITCHBURG MUNICIPAL AIRPORT MA US
Latitude	42.5545		42.5544		Latitude	42.5547						Latitude	42.5519
Longitude	-71.5952		-71.5949		Longitude	-71.5946						Longitude	-71.7558
TOC Elevation (m)	69.0128		68.7446		TOC Elevation (m)	66.38						Elevation (m)	106.1
Ground Surface Elevation (m)	68.772		68.4855		Sediment Surface Elevation (m)	64.2662
Sreen Bottom (m)	64.2		64.2183		Sreen Bottom (m)	63.1674						Source:	https://www.ncdc.noaa.gov/cdo-web/datasets/LCD/stations/WBAN:04780/detail
														0.1905	Entire Period
		Groundwater		Groundwater		Groundwater	Surface Water		PZ5	RSK12-RSK15-PZ5				0.186436	2014-08-13
		Elevation		Elevation		Elevation	Elevation		Vertical	Horizontal			Precipitation
	Temperature	NAVD88	Temperature	NAVD88		NAVD88	NAVD88		Gradient	Gradient			Instantaneous	Cumulative
Date & Time (EST)	°C	m	°C	m	Date & Time (EST)	m	m		m/m	m/m		Date & Time (EST)	m	m
2014-08-07	11.2578	65.9368	11.87	65.9123	2014-08-07	65.8383	65.829		0.00848821	0.00183777		2014-08-06 23:52:00	0	0
2014-08-07 04:00:00	11.2611	65.9375	11.875	65.9127	2014-08-07 04:00:00	65.8385	65.8295		0.00821082	0.00184857		2014-08-07 00:52:00	0	0
2014-08-07 08:00:00	11.2628	65.9366	11.88	65.9122	2014-08-07 08:00:00	65.8376	65.8286		0.00821082	0.00184602		2014-08-07 01:52:00	0	0
2014-08-07 12:00:00	11.265	65.9351	11.888	65.9118	2014-08-07 12:00:00	65.8374	65.8287		0.00790569	0.00182024		2014-08-07 02:52:00	0	0
2014-08-07 16:00:00	11.2678	65.9349	11.893	65.9115	2014-08-07 16:00:00	65.8397	65.8306		0.00829404	0.00177477		2014-08-07 03:52:00	0	0
2014-08-07 20:00:00	11.27	65.9347	11.897	65.9101	2014-08-07 20:00:00	65.8404	65.8321		0.00751734	0.00176788		2014-08-07 04:52:00	0	0
2014-08-08	11.2733	65.9365	11.902	65.9117	2014-08-08	65.8408	65.8324		0.00765603	0.00179154		2014-08-07 05:52:00	0	0
2014-08-08 04:00:00	11.2756	65.9372	11.907	65.9119	2014-08-08 04:00:00	65.8402	65.8322		0.00723994	0.00181786		2014-08-07 06:52:00	0	0
2014-08-08 08:00:00	11.2783	65.9367	11.912	65.9122	2014-08-08 08:00:00	65.8409	65.833		0.00718447	0.00179231		2014-08-07 07:52:00	0	0
2014-08-08 12:00:00	11.28	65.9336	11.92	65.9106	2014-08-08 12:00:00	65.8405	65.8323		0.00754508	0.00173728		2014-08-07 08:52:00	0	0
2014-08-08 16:00:00	11.2817	65.933	11.925	65.9098	2014-08-08 16:00:00	65.8409	65.8328		0.0073509	0.00172055		2014-08-07 09:52:00	0	0
2014-08-08 20:00:00	11.2844	65.9318	11.929	65.9079	2014-08-08 20:00:00	65.8405	65.8324		0.00732316	0.00171121		2014-08-07 10:52:00	0	0
2014-08-09	11.2878	65.9348	11.933	65.9103	2014-08-09	65.8422	65.8338		0.00757282	0.00173925		2014-08-07 11:52:00	0	0
2014-08-09 04:00:00	11.2906	65.9354	11.939	65.9104	2014-08-09 04:00:00	65.8412	65.834		0.0065742	0.00176849		2014-08-07 12:52:00	--	--
2014-08-09 08:00:00	11.2922	65.9361	11.945	65.9118	2014-08-09 08:00:00	65.843	65.8356		0.0067129	0.00174586		2014-08-07 13:02:00	--	--
2014-08-09 12:00:00	11.2944	65.9324	11.952	65.9089	2014-08-09 12:00:00	65.8423	65.8347		0.00690707	0.00168729		2014-08-07 13:10:00	--	--
2014-08-09 16:00:00	11.2961	65.9313	11.957	65.9085	2014-08-09 16:00:00	65.8406	65.8337		0.00632455	0.00169306		2014-08-07 13:33:00	--	--
2014-08-09 20:00:00	11.2989	65.9302	11.961	65.9064	2014-08-09 20:00:00	65.8406	65.8327		0.00710125	0.00168263		2014-08-07 13:52:00	0.00127	0.00127
2014-08-10	11.3017	65.9331	11.964	65.909	2014-08-10	65.8419	65.8341		0.00710125	0.00171196		2014-08-07 14:17:00	0.000762	0.002032
2014-08-10 04:00:00	11.3033	65.9344	11.97	65.9096	2014-08-10 04:00:00	65.8419	65.8342		0.00704577	0.00173865		2014-08-07 14:25:00	0.000762	0.002794
2014-08-10 08:00:00	11.3061	65.9348	11.975	65.9105	2014-08-10 08:00:00	65.8426	65.8354		0.00660194	0.0017302		2014-08-07 14:32:00	0.000762	0.003556
2014-08-10 12:00:00	11.3078	65.931	11.983	65.9081	2014-08-10 12:00:00	65.8425	65.8346		0.00710125	0.00165892		2014-08-07 14:52:00	--	--
2014-08-10 16:00:00	11.31	65.9298	11.987	65.9073	2014-08-10 16:00:00	65.8429	65.836		0.00632455	0.00162851		2014-08-07 15:21:00	--	--
2014-08-10 20:00:00	11.3122	65.9297	11.991	65.906	2014-08-10 20:00:00	65.8413	65.8344		0.00632455	0.00166135		2014-08-07 15:52:00	0	0.003556
2014-08-11	11.3156	65.9327	11.996	65.9077	2014-08-11	65.843	65.8354		0.00696255	0.00169571		2014-08-07 16:52:00	0	0.003556
2014-08-11 04:00:00	11.3183	65.9344	12.001	65.9094	2014-08-11 04:00:00	65.8442	65.8359		0.00751734	0.0017038		2014-08-07 17:52:00	0	0.003556
2014-08-11 08:00:00	11.3194	65.9354	12.006	65.9107	2014-08-11 08:00:00	65.8448	65.8369		0.00726768	0.00170494		2014-08-07 18:52:00	0	0.003556
2014-08-11 12:00:00	11.3217	65.9324	12.014	65.9093	2014-08-11 12:00:00	65.8449	65.8367		0.00743412	0.00164227		2014-08-07 19:52:00	0	0.003556
2014-08-11 16:00:00	11.3233	65.9293	12.018	65.9066	2014-08-11 16:00:00	65.8435	65.8357		0.00710125	0.00161164		2014-08-07 20:52:00	0	0.003556
2014-08-11 20:00:00	11.3261	65.9293	12.021	65.905	2014-08-11 20:00:00	65.8418	65.8337		0.00732316	0.00165307		2014-08-07 21:52:00	0	0.003556
2014-08-12	11.3283	65.9317	12.025	65.9071	2014-08-12	65.8424	65.8341		0.00760055	0.00168555		2014-08-07 22:52:00	0	0.003556
2014-08-12 04:00:00	11.3311	65.9345	12.031	65.9091	2014-08-12 04:00:00	65.8428	65.8344		0.00768377	0.00173162		2014-08-07 23:52:00	0	0.003556
2014-08-12 08:00:00	11.3328	65.9336	12.036	65.9092	2014-08-12 08:00:00	65.8424	65.8345		0.00723994	0.00171289		2014-08-08 00:52:00	0	0.003556
2014-08-12 12:00:00	11.3344	65.929	12.042	65.906	2014-08-12 12:00:00	65.8404	65.8324		0.00723994	0.0016611		2014-08-08 01:52:00	0	0.003556
2014-08-12 16:00:00	11.3367	65.9284	12.047	65.9057	2014-08-12 16:00:00	65.8405	65.8321		0.00760055	0.00164588		2014-08-08 02:52:00	0	0.003556
2014-08-12 20:00:00	11.3383	65.9291	12.049	65.905	2014-08-12 20:00:00	65.8396	65.8314		0.00751734	0.00168308		2014-08-08 03:52:00	0	0.003556
2014-08-13	11.3411	65.9317	12.053	65.9077	2014-08-13	65.8401	65.8314		0.00796117	0.00171864		2014-08-08 04:52:00	0	0.003556
2014-08-13 04:00:00	11.3433	65.9339	12.058	65.9078	2014-08-13 04:00:00	65.84	65.8311		0.00815534	0.00177267		2014-08-08 05:52:00	0	0.003556
2014-08-13 08:00:00	11.3456	65.9404	12.07	65.9161	2014-08-13 08:00:00	65.8521	65.845		0.00646325	0.00166418		2014-08-08 06:52:00	0	0.003556
2014-08-13 12:00:00	11.3483	65.9507	12.078	65.9272	2014-08-13 12:00:00	65.8684	65.8644		0.00371706	0.00155877		2014-08-08 07:52:00	0	0.003556
2014-08-13 16:00:00	11.3511	65.9642	12.09	65.937	2014-08-13 16:00:00	65.883	65.8758		0.00654646	0.00159715		2014-08-08 08:52:00	0	0.003556
2014-08-13 20:00:00	11.3539	65.9801	12.124	65.9536	2014-08-13 20:00:00	65.9111	65.9067		0.00404993	0.00142812		2014-08-08 09:52:00	0	0.003556
2014-08-14	11.3567	65.9861	12.133	65.9593	2014-08-14	65.9158	65.9119		0.00355062	0.00144948		2014-08-08 10:52:00	0	0.003556
2014-08-14 04:00:00	11.3589	65.9901	12.141	65.9637	2014-08-14 04:00:00	65.9177	65.9128		0.00449376	0.00146524		2014-08-08 11:52:00	0	0.003556
2014-08-14 08:00:00	11.3611	65.9916	12.145	65.9654	2014-08-14 08:00:00	65.92	65.9152		0.0043828	0.00145393		2014-08-08 12:52:00	0	0.003556
2014-08-14 12:00:00	11.3633	65.9923	12.151	65.9666	2014-08-14 12:00:00	65.9205	65.9175		0.00271845	0.00144561		2014-08-08 13:52:00	0	0.003556
2014-08-14 16:00:00	11.3644	65.9916	12.158	65.9665	2014-08-14 16:00:00	65.9219	65.916		0.00540915	0.00140424		2014-08-08 14:52:00	0	0.003556
2014-08-14 20:00:00	11.3672	65.9927	12.164	65.9681	2014-08-14 20:00:00	65.9219	65.9176		0.00391123	0.00141019		2014-08-08 15:52:00	0	0.003556
2014-08-15	11.3706	65.9946	12.17	65.9701	2014-08-15	65.9216	65.9172		0.00402219	0.00143726		2014-08-08 16:52:00	0	0.003556
2014-08-15 04:00:00	11.3728	65.9964	12.177	65.9709	2014-08-15 04:00:00	65.9217	65.9167		0.00454924	0.00147807		2014-08-08 17:52:00	0	0.003556
2014-08-15 08:00:00	11.3756	65.9974	12.183	65.9727	2014-08-15 08:00:00	65.922	65.9171		0.00443828	0.00147457		2014-08-08 18:52:00	0	0.003556
2014-08-15 12:00:00	11.3778	65.9971	12.189	65.9724	2014-08-15 12:00:00	65.9218	65.917		0.00432732	0.0014732		2014-08-08 19:52:00	0	0.003556
2014-08-15 16:00:00	11.38	65.9971	12.195	65.9731	2014-08-15 16:00:00	65.9208	65.9161		0.00424411	0.00147643		2014-08-08 20:52:00	0	0.003556
2014-08-15 20:00:00	11.3822	65.9959	12.199	65.9716	2014-08-15 20:00:00	65.9178	65.9126		0.00477115	0.00150734		2014-08-08 21:52:00	0	0.003556
2014-08-16	11.385	65.9968	12.205	65.9716	2014-08-16	65.916	65.9098		0.00563107	0.00155847		2014-08-08 22:52:00	0	0.003556
2014-08-16 04:00:00	11.3872	65.996	12.209	65.9719	2014-08-16 04:00:00	65.9137	65.9067		0.00640777	0.00156868		2014-08-08 23:52:00	0	0.003556
2014-08-16 08:00:00	11.39	65.9945	12.214	65.9713	2014-08-16 08:00:00	65.9113	65.9046		0.0060749	0.00157285		2014-08-09 00:52:00	0	0.003556
2014-08-16 12:00:00	11.3917	65.9911	12.219	65.968	2014-08-16 12:00:00	65.9074	65.9018		0.00513176	0.00157781		2014-08-09 01:52:00	0	0.003556
2014-08-16 16:00:00	11.3944	65.9876	12.223	65.9656	2014-08-16 16:00:00	65.9051	65.898		0.00649098	0.00155021		2014-08-09 02:52:00	0	0.003556
2014-08-16 20:00:00	11.3972	65.9869	12.225	65.9648	2014-08-16 20:00:00	65.9022	65.8956		0.00599168	0.00158738		2014-08-09 03:52:00	0	0.003556
2014-08-17	11.4	65.9866	12.23	65.9637	2014-08-17	65.8989	65.8909		0.00726768	0.00164478		2014-08-09 04:52:00	0	0.003556
2014-08-17 04:00:00	11.4022	65.9862	12.235	65.9634	2014-08-17 04:00:00	65.8957	65.8873		0.00768377	0.00169079		2014-08-09 05:52:00	--	--
2014-08-17 08:00:00	11.4039	65.984	12.237	65.9606	2014-08-17 08:00:00	65.8917	65.8827		0.00818308	0.00172426		2014-08-09 06:52:00	0	0.003556
2014-08-17 12:00:00	11.4067	65.9811	12.242	65.9591	2014-08-17 12:00:00	65.8894	65.8822		0.0065742	0.00170824		2014-08-09 07:52:00	0	0.003556
2014-08-17 16:00:00	11.4083	65.9753	12.246	65.9539	2014-08-17 16:00:00	65.885	65.8773		0.00707351	0.00167994		2014-08-09 08:52:00	0	0.003556
2014-08-17 20:00:00	11.4111	65.9719	12.249	65.9498	2014-08-17 20:00:00	65.8821	65.8742		0.00715673	0.0016752		2014-08-09 09:52:00	0	0.003556
2014-08-18	11.4133	65.9714	12.254	65.949	2014-08-18	65.8789	65.8708		0.00737864	0.00172331		2014-08-09 10:52:00	0	0.003556
2014-08-18 04:00:00	11.4156	65.9696	12.258	65.947	2014-08-18 04:00:00	65.8757	65.8666		0.0082663	0.00174933		2014-08-09 11:52:00	0	0.003556
2014-08-18 08:00:00	11.4178	65.9681	12.262	65.9467	2014-08-18 08:00:00	65.8743	65.8662		0.00743412	0.0017436		2014-08-09 12:52:00	0	0.003556
2014-08-18 12:00:00	11.42	65.9651	12.267	65.9442	2014-08-18 12:00:00	65.8749	65.8649		0.00907074	0.00167872		2014-08-09 13:52:00	0	0.003556
2014-08-18 16:00:00	11.4211	65.9609	12.27	65.9404	2014-08-18 16:00:00	65.872	65.863		0.00821082	0.001653		2014-08-09 14:52:00	0	0.003556
2014-08-18 20:00:00	11.4239	65.9582	12.274	65.9371	2014-08-18 20:00:00	65.8681	65.8599		0.00751734	0.00167534		2014-08-09 15:52:00	0	0.003556
2014-08-19	11.4261	65.9579	12.278	65.9365	2014-08-19	65.8654	65.8575		0.00715673	0.0017194		2014-08-09 16:52:00	0	0.003556
2014-08-19 04:00:00	11.4289	65.9572	12.282	65.9346	2014-08-19 04:00:00	65.8625	65.8534		0.00823856	0.0017637		2014-08-09 17:52:00	0	0.003556
2014-08-19 08:00:00	11.4306	65.9552	12.286	65.9335	2014-08-19 08:00:00	65.861	65.8525		0.00776699	0.00175021		2014-08-09 18:52:00	0	0.003556
2014-08-19 12:00:00	11.4328	65.9532	12.291	65.9316	2014-08-19 12:00:00	65.8608	65.8528		0.00729542	0.00171891		2014-08-09 19:52:00	0	0.003556
2014-08-19 16:00:00	11.4344	65.95	12.295	65.9298	2014-08-19 16:00:00	65.8597	65.8511		0.00782247	0.0016777		2014-08-09 20:52:00	0	0.003556
2014-08-19 20:00:00	11.4361	65.9474	12.298	65.9257	2014-08-19 20:00:00	65.8572	65.849		0.00746186	0.00167986		2014-08-09 21:52:00	0	0.003556
												2014-08-09 22:52:00	0	0.003556
												2014-08-09 23:52:00	0	0.003556
												2014-08-10 00:52:00	0	0.003556
												2014-08-10 01:52:00	0	0.003556
												2014-08-10 02:52:00	0	0.003556
												2014-08-10 03:52:00	0	0.003556
												2014-08-10 04:52:00	0	0.003556
												2014-08-10 05:52:00	0	0.003556
												2014-08-10 06:52:00	0	0.003556
												2014-08-10 07:52:00	0	0.003556
												2014-08-10 08:52:00	0	0.003556
												2014-08-10 09:52:00	0	0.003556
												2014-08-10 10:52:00	0	0.003556
												2014-08-10 11:52:00	0	0.003556
												2014-08-10 12:52:00	0	0.003556
												2014-08-10 13:52:00	0	0.003556
												2014-08-10 14:52:00	0	0.003556
												2014-08-10 15:52:00	0	0.003556
												2014-08-10 16:52:00	0	0.003556
												2014-08-10 17:52:00	0	0.003556
												2014-08-10 18:52:00	0	0.003556
												2014-08-10 19:52:00	0	0.003556
												2014-08-10 20:52:00	0	0.003556
												2014-08-10 21:52:00	0	0.003556
												2014-08-10 22:52:00	0	0.003556
												2014-08-10 23:52:00	0	0.003556
												2014-08-11 00:52:00	0	0.003556
												2014-08-11 01:52:00	0	0.003556
												2014-08-11 02:52:00	0	0.003556
												2014-08-11 03:52:00	0	0.003556
												2014-08-11 04:52:00	0	0.003556
												2014-08-11 05:52:00	0	0.003556
												2014-08-11 06:52:00	0	0.003556
												2014-08-11 07:52:00	0	0.003556
												2014-08-11 08:52:00	0	0.003556
												2014-08-11 09:52:00	0	0.003556
												2014-08-11 10:52:00	0	0.003556
												2014-08-11 11:52:00	0	0.003556
												2014-08-11 12:52:00	0	0.003556
												2014-08-11 13:52:00	0	0.003556
												2014-08-11 14:52:00	0	0.003556
												2014-08-11 15:52:00	0	0.003556
												2014-08-11 16:52:00	0	0.003556
												2014-08-11 17:52:00	0	0.003556
												2014-08-11 18:52:00	0	0.003556
												2014-08-11 19:52:00	0	0.003556
												2014-08-11 20:52:00	0	0.003556
												2014-08-11 21:52:00	0	0.003556
												2014-08-11 22:52:00	0	0.003556
												2014-08-11 23:52:00	0	0.003556
												2014-08-12 00:52:00	0	0.003556
												2014-08-12 01:52:00	0	0.003556
												2014-08-12 02:52:00	0	0.003556
												2014-08-12 03:52:00	0	0.003556
												2014-08-12 04:52:00	0	0.003556
												2014-08-12 05:52:00	0	0.003556
												2014-08-12 06:52:00	0	0.003556
												2014-08-12 07:52:00	0	0.003556
												2014-08-12 08:52:00	0	0.003556
												2014-08-12 09:52:00	0	0.003556
												2014-08-12 10:52:00	0	0.003556
												2014-08-12 11:52:00	0	0.003556
												2014-08-12 12:52:00	0	0.003556
												2014-08-12 13:52:00	0	0.003556
												2014-08-12 14:52:00	0	0.003556
												2014-08-12 15:52:00	0	0.003556
												2014-08-12 16:52:00	0	0.003556
												2014-08-12 17:52:00	0	0.003556
												2014-08-12 18:52:00	0	0.003556
												2014-08-12 19:52:00	0	0.003556
												2014-08-12 20:52:00	0	0.003556
												2014-08-12 21:52:00	0	0.003556
												2014-08-12 22:52:00	0	0.003556
												2014-08-12 23:52:00	0	0.003556
												2014-08-13 00:52:00	0	0.003556
												2014-08-13 01:52:00	0	0.003556
												2014-08-13 02:52:00	0	0.003556
												2014-08-13 03:49:00	0.002032	0.005588
												2014-08-13 03:52:00	0.002032	0.00762
												2014-08-13 04:52:00	0.001524	0.009144
												2014-08-13 05:01:00	0.000508	0.009652
												2014-08-13 05:17:00	0.001778	0.01143
												2014-08-13 05:29:00	0.003048	0.014478
												2014-08-13 05:39:00	0.004318	0.018796
												2014-08-13 05:52:00	0.006604	0.0254
												2014-08-13 06:13:00	0.00254	0.02794
												2014-08-13 06:21:00	0.003302	0.031242
												2014-08-13 06:41:00	0.00508	0.036322
												2014-08-13 06:52:00	0.004572	0.040894
												2014-08-13 07:10:00	0.000508	0.041402
												2014-08-13 07:32:00	0.000762	0.042164
												2014-08-13 07:52:00	0.00127	0.043434
												2014-08-13 08:52:00	0.003048	0.046482
												2014-08-13 09:03:00	0.00127	0.047752
												2014-08-13 09:13:00	0.001778	0.04953
												2014-08-13 09:52:00	0.001778	0.051308
												2014-08-13 10:52:00	0.001778	0.053086
												2014-08-13 11:00:00	0.000254	0.05334
												2014-08-13 11:07:00	0.000508	0.053848
												2014-08-13 11:20:00	0.002794	0.056642
												2014-08-13 11:41:00	0.00762	0.064262
												2014-08-13 11:49:00	0.008128	0.07239
												2014-08-13 11:52:00	0.008636	0.081026
												2014-08-13 11:56:00	0.000508	0.081534
												2014-08-13 12:07:00	0.000762	0.082296
												2014-08-13 12:14:00	0.000762	0.083058
												2014-08-13 12:37:00	0.002032	0.08509
												2014-08-13 12:52:00	0.002286	0.087376
												2014-08-13 13:52:00	0.00127	0.088646
												2014-08-13 14:08:00	0.000508	0.089154
												2014-08-13 14:19:00	0.000762	0.089916
												2014-08-13 14:52:00	0.001016	0.090932
												2014-08-13 15:17:00	0.000254	0.091186
												2014-08-13 15:50:00	0.004318	0.095504
												2014-08-13 15:52:00	0.009906	0.10541
												2014-08-13 16:03:00	0.005588	0.110998
												2014-08-13 16:10:00	0.008128	0.119126
												2014-08-13 16:19:00	0.009906	0.129032
												2014-08-13 16:25:00	0.01016	0.139192
												2014-08-13 16:30:00	0.011938	0.15113
												2014-08-13 16:38:00	0.012446	0.163576
												2014-08-13 16:41:00	0.0127	0.176276
												2014-08-13 16:52:00	0.011176	0.187452
												2014-08-13 16:59:00	0.000508	0.18796
												2014-08-13 17:04:00	0.000508	0.188468
												2014-08-13 17:13:00	0.000762	0.18923
												2014-08-13 17:52:00	0.000254	0.189484
												2014-08-13 18:35:00	0.000254	0.189738
												2014-08-13 18:52:00	0.000254	0.189992
												2014-08-13 19:52:00	0	0.189992
												2014-08-13 20:52:00	0	0.189992
												2014-08-13 21:52:00	0	0.189992
												2014-08-13 22:52:00	0	0.189992
												2014-08-13 23:52:00	0	0.189992
												2014-08-14 00:52:00	0	0.189992
												2014-08-14 01:52:00	0	0.189992
												2014-08-14 02:52:00	0	0.189992
												2014-08-14 03:52:00	0	0.189992
												2014-08-14 04:52:00	0	0.189992
												2014-08-14 05:52:00	0	0.189992
												2014-08-14 06:52:00	0	0.189992
												2014-08-14 07:52:00	0	0.189992
												2014-08-14 08:52:00	0	0.189992
												2014-08-14 09:52:00	0	0.189992
												2014-08-14 10:52:00	0	0.189992
												2014-08-14 11:52:00	0	0.189992
												2014-08-14 12:52:00	0	0.189992
												2014-08-14 13:52:00	0	0.189992
												2014-08-14 14:52:00	0	0.189992
												2014-08-14 15:52:00	0	0.189992
												2014-08-14 16:52:00	0	0.189992
												2014-08-14 17:52:00	0	0.189992
												2014-08-14 18:52:00	0	0.189992
												2014-08-14 19:52:00	0	0.189992
												2014-08-14 20:52:00	0	0.189992
												2014-08-14 21:52:00	0	0.189992
												2014-08-14 22:52:00	0	0.189992
												2014-08-14 23:52:00	0	0.189992
												2014-08-15 00:52:00	--	--
												2014-08-15 01:52:00	--	--
												2014-08-15 02:52:00	--	--
												2014-08-15 03:52:00	0	0.189992
												2014-08-15 04:52:00	0	0.189992
												2014-08-15 05:52:00	0	0.189992
												2014-08-15 06:52:00	0	0.189992
												2014-08-15 07:52:00	0	0.189992
												2014-08-15 08:52:00	0	0.189992
												2014-08-15 09:52:00	0	0.189992
												2014-08-15 10:52:00	0	0.189992
												2014-08-15 11:52:00	0	0.189992
												2014-08-15 12:52:00	0	0.189992
												2014-08-15 13:52:00	0	0.189992
												2014-08-15 14:52:00	0	0.189992
												2014-08-15 15:52:00	0	0.189992
												2014-08-15 16:52:00	0	0.189992
												2014-08-15 17:52:00	0	0.189992
												2014-08-15 18:52:00	0.000254	0.190246
												2014-08-15 19:52:00	0	0.190246
												2014-08-15 20:52:00	0	0.190246
												2014-08-15 21:52:00	0	0.190246
												2014-08-15 22:52:00	0	0.190246
												2014-08-15 23:52:00	0	0.190246
												2014-08-16 00:52:00	0	0.190246
												2014-08-16 01:52:00	0	0.190246
												2014-08-16 02:52:00	0	0.190246
												2014-08-16 03:52:00	0	0.190246
												2014-08-16 04:52:00	0	0.190246
												2014-08-16 05:52:00	0	0.190246
												2014-08-16 06:52:00	0	0.190246
												2014-08-16 07:52:00	0	0.190246
												2014-08-16 08:52:00	0	0.190246
												2014-08-16 09:52:00	0	0.190246
												2014-08-16 10:52:00	0	0.190246
												2014-08-16 11:52:00	0	0.190246
												2014-08-16 12:52:00	0	0.190246
												2014-08-16 13:52:00	0	0.190246
												2014-08-16 14:52:00	0	0.190246
												2014-08-16 15:52:00	0	0.190246
												2014-08-16 16:52:00	0	0.190246
												2014-08-16 17:52:00	0	0.190246
												2014-08-16 18:52:00	0	0.190246
												2014-08-16 19:52:00	0	0.190246
												2014-08-16 20:52:00	0	0.190246
												2014-08-16 21:52:00	0	0.190246
												2014-08-16 22:52:00	0	0.190246
												2014-08-16 23:52:00	--	--
												2014-08-17 00:52:00	0.000254	0.1905
												2014-08-17 01:52:00	--	--
												2014-08-17 02:52:00	0	0.1905
												2014-08-17 03:52:00	0	0.1905
												2014-08-17 04:52:00	0	0.1905
												2014-08-17 05:52:00	0	0.1905
												2014-08-17 06:52:00	0	0.1905
												2014-08-17 07:52:00	0	0.1905
												2014-08-17 08:52:00	0	0.1905
												2014-08-17 09:52:00	0	0.1905
												2014-08-17 10:52:00	0	0.1905
												2014-08-17 11:52:00	0	0.1905
												2014-08-17 12:52:00	0	0.1905
												2014-08-17 13:52:00	0	0.1905
												2014-08-17 14:52:00	0	0.1905
												2014-08-17 15:52:00	0	0.1905
												2014-08-17 16:52:00	0	0.1905
												2014-08-17 17:52:00	0	0.1905
												2014-08-17 18:52:00	0	0.1905
												2014-08-17 19:52:00	0	0.1905
												2014-08-17 20:52:00	0	0.1905
												2014-08-17 21:52:00	0	0.1905
												2014-08-17 22:52:00	0	0.1905
												2014-08-17 23:52:00	0	0.1905
												2014-08-18 00:52:00	0	0.1905
												2014-08-18 01:52:00	0	0.1905
												2014-08-18 02:52:00	0	0.1905
												2014-08-18 03:52:00	0	0.1905
												2014-08-18 04:52:00	0	0.1905
												2014-08-18 05:52:00	0	0.1905
												2014-08-18 06:52:00	0	0.1905
												2014-08-18 07:52:00	0	0.1905
												2014-08-18 08:52:00	0	0.1905
												2014-08-18 09:52:00	0	0.1905
												2014-08-18 10:52:00	0	0.1905
												2014-08-18 11:52:00	0	0.1905
												2014-08-18 12:52:00	0	0.1905
												2014-08-18 13:52:00	0	0.1905
												2014-08-18 14:52:00	0	0.1905
												2014-08-18 15:52:00	0	0.1905
												2014-08-18 16:52:00	0	0.1905
												2014-08-18 17:52:00	0	0.1905
												2014-08-18 18:52:00	0	0.1905
												2014-08-18 19:52:00	0	0.1905
												2014-08-18 20:52:00	0	0.1905
												2014-08-18 21:52:00	0	0.1905
												2014-08-18 22:52:00	0	0.1905
												2014-08-18 23:52:00	0	0.1905
												2014-08-19 00:52:00	0	0.1905
												2014-08-19 01:52:00	0	0.1905
												2014-08-19 02:52:00	0	0.1905
												2014-08-19 03:52:00	0	0.1905
												2014-08-19 04:52:00	0	0.1905
												2014-08-19 05:52:00	0	0.1905
												2014-08-19 06:52:00	0	0.1905
												2014-08-19 07:52:00	0	0.1905
												2014-08-19 08:52:00	0	0.1905
												2014-08-19 09:52:00	0	0.1905
												2014-08-19 10:52:00	0	0.1905
												2014-08-19 11:52:00	0	0.1905
												2014-08-19 12:52:00	0	0.1905
												2014-08-19 13:52:00	0	0.1905
												2014-08-19 14:52:00	0	0.1905
												2014-08-19 15:52:00	0	0.1905
												2014-08-19 16:52:00	0	0.1905
												2014-08-19 17:52:00	0	0.1905
												2014-08-19 18:52:00	0	0.1905
												2014-08-19 19:52:00	0	0.1905
												2014-08-19 20:52:00	0	0.1905
												2014-08-19 21:52:00	0	0.1905
												2014-08-19 22:52:00	0	0.1905
												2014-08-19 23:52:00	0	0.1905

## Sheet: Table S1.2
	PZ5	PZ5			RSK8	RSK13
	Air	Surface Water			Groundwater	Groundwater	Barometric
	Temperature	Temperature			Temperature	Temperature	Pressure
Date & Time (EST)	°C	°C		Date & Time (EST)	°C	°C	m H2O
2014-08-07	14.69	25.49		2014-08-07	12.81	11.016	10.2304
2014-08-07 01:00:00	14.13	25.24		2014-08-07 04:00:00	12.82	11.019	10.2329
2014-08-07 02:00:00	13.75	24.99		2014-08-07 08:00:00	12.83	11.021	10.2403
2014-08-07 03:00:00	12.87	24.68		2014-08-07 12:00:00	12.81	11.024	10.2338
2014-08-07 04:00:00	12.75	24.43		2014-08-07 16:00:00	12.84	11.026	10.2357
2014-08-07 05:00:00	18.13	24.24		2014-08-07 20:00:00	12.86	11.029	10.2599
2014-08-07 06:00:00	24.52	24.11		2014-08-08	12.85	11.031	10.2612
2014-08-07 07:00:00	25.52	24.24		2014-08-08 04:00:00	12.87	11.034	10.2668
2014-08-07 08:00:00	26.02	24.55		2014-08-08 08:00:00	12.85	11.036	10.2816
2014-08-07 09:00:00	26.45	25.11		2014-08-08 12:00:00	12.89	11.038	10.2755
2014-08-07 10:00:00	26.02	25.49		2014-08-08 16:00:00	12.87	11.04	10.269
2014-08-07 11:00:00	27.14	26.24		2014-08-08 20:00:00	12.9	11.042	10.2843
2014-08-07 12:00:00	26.89	26.43		2014-08-09	12.89	11.046	10.2879
2014-08-07 13:00:00	24.27	26.3		2014-08-09 04:00:00	12.89	11.048	10.2925
2014-08-07 14:00:00	18.51	26.24		2014-08-09 08:00:00	12.89	11.05	10.3026
2014-08-07 15:00:00	24.45	26.18		2014-08-09 12:00:00	12.89	11.052	10.2993
2014-08-07 16:00:00	22.58	26.24		2014-08-09 16:00:00	12.93	11.055	10.2889
2014-08-07 17:00:00	21.89	26.05		2014-08-09 20:00:00	12.89	11.058	10.3025
2014-08-07 18:00:00	18.2	25.8		2014-08-10	12.89	11.061	10.3098
2014-08-07 19:00:00	16.63	25.61		2014-08-10 04:00:00	12.9	11.062	10.3134
2014-08-07 20:00:00	15.25	25.36		2014-08-10 08:00:00	12.91	11.064	10.3234
2014-08-07 21:00:00	14.38	25.11		2014-08-10 12:00:00	12.93	11.066	10.3157
2014-08-07 22:00:00	13.75	24.86		2014-08-10 16:00:00	12.91	11.069	10.3048
2014-08-07 23:00:00	14	24.61		2014-08-10 20:00:00	12.93	11.071	10.3177
2014-08-08	13.75	24.43		2014-08-11	12.93	11.072	10.3237
2014-08-08 01:00:00	12.87	24.18		2014-08-11 04:00:00	12.93	11.076	10.3238
2014-08-08 02:00:00	12.62	23.93		2014-08-11 08:00:00	12.93	11.078	10.3287
2014-08-08 03:00:00	12.37	23.68		2014-08-11 12:00:00	12.93	11.081	10.3151
2014-08-08 04:00:00	12.12	23.43		2014-08-11 16:00:00	12.95	11.082	10.3048
2014-08-08 05:00:00	19.76	23.24		2014-08-11 20:00:00	12.96	11.084	10.3139
2014-08-08 06:00:00	26.39	23.11		2014-08-12	12.95	11.087	10.3189
2014-08-08 07:00:00	27.14	23.36		2014-08-12 04:00:00	12.96	11.088	10.3125
2014-08-08 08:00:00	27.39	23.74		2014-08-12 08:00:00	12.93	11.092	10.3173
2014-08-08 09:00:00	26.45	24.18		2014-08-12 12:00:00	12.95	11.094	10.3085
2014-08-08 10:00:00	26.52	24.74		2014-08-12 16:00:00	12.95	11.096	10.2955
2014-08-08 11:00:00	28.58	25.49		2014-08-12 20:00:00	12.96	11.098	10.2886
2014-08-08 12:00:00	30.26	25.74		2014-08-13	12.97	11.1	10.2735
2014-08-08 13:00:00	29.95	25.93		2014-08-13 04:00:00	12.97	11.102	10.2491
2014-08-08 14:00:00	28.89	25.8		2014-08-13 08:00:00	12.97	11.104	10.2327
2014-08-08 15:00:00	30.39	25.68		2014-08-13 12:00:00	13.01	11.107	10.2005
2014-08-08 16:00:00	27.64	25.8		2014-08-13 16:00:00	12.98	11.11	10.1439
2014-08-08 17:00:00	26.02	25.74		2014-08-13 20:00:00	13.01	11.111	10.1611
2014-08-08 18:00:00	21.76	25.74		2014-08-14	13.01	11.114	10.1719
2014-08-08 19:00:00	18.7	25.8		2014-08-14 04:00:00	13.03	11.117	10.1755
2014-08-08 20:00:00	17.51	25.55		2014-08-14 08:00:00	13.04	11.12	10.1992
2014-08-08 21:00:00	16.51	25.24		2014-08-14 12:00:00	13.05	11.123	10.2048
2014-08-08 22:00:00	15.63	25.05		2014-08-14 16:00:00	13.05	11.126	10.2082
2014-08-08 23:00:00	14.94	24.8		2014-08-14 20:00:00	13.05	11.127	10.2259
2014-08-09	14.63	24.55		2014-08-15	13.09	11.131	10.2333
2014-08-09 01:00:00	14.25	24.36		2014-08-15 04:00:00	13.08	11.133	10.2242
2014-08-09 02:00:00	14.13	24.18		2014-08-15 08:00:00	13.08	11.135	10.2342
2014-08-09 03:00:00	13.44	23.93		2014-08-15 12:00:00	13.09	11.139	10.2355
2014-08-09 04:00:00	13.31	23.68		2014-08-15 16:00:00	13.09	11.142	10.2354
2014-08-09 05:00:00	22.51	23.55		2014-08-15 20:00:00	13.11	11.144	10.2481
2014-08-09 06:00:00	27.64	23.49		2014-08-16	13.11	11.146	10.2487
2014-08-09 07:00:00	30.2	23.61		2014-08-16 04:00:00	13.11	11.15	10.2539
2014-08-09 08:00:00	27.51	23.86		2014-08-16 08:00:00	13.13	11.152	10.264
2014-08-09 09:00:00	26.64	24.86		2014-08-16 12:00:00	13.15	11.154	10.2626
2014-08-09 10:00:00	26.95	25.68		2014-08-16 16:00:00	13.12	11.157	10.2524
2014-08-09 11:00:00	29.08	26.49		2014-08-16 20:00:00	13.15	11.159	10.2503
2014-08-09 12:00:00	30.76	26.61		2014-08-17	13.15	11.161	10.2404
2014-08-09 13:00:00	30.14	27.11		2014-08-17 04:00:00	13.16	11.164	10.2219
2014-08-09 14:00:00	33.76	27.49		2014-08-17 08:00:00	13.17	11.167	10.2167
2014-08-09 15:00:00	31.64	27.61		2014-08-17 12:00:00	13.17	11.169	10.2041
2014-08-09 16:00:00	29.45	26.8		2014-08-17 16:00:00	13.19	11.172	10.2025
2014-08-09 17:00:00	27.45	26.55		2014-08-17 20:00:00	13.22	11.174	10.2228
2014-08-09 18:00:00	25.2	26.24		2014-08-18	13.19	11.177	10.2193
2014-08-09 19:00:00	20.89	26.11		2014-08-18 04:00:00	13.21	11.179	10.2164
2014-08-09 20:00:00	19.14	25.99		2014-08-18 08:00:00	13.22	11.181	10.2208
2014-08-09 21:00:00	17.76	25.99		2014-08-18 12:00:00	13.23	11.184	10.2115
2014-08-09 22:00:00	17.07	25.8		2014-08-18 16:00:00	13.23	11.186	10.211
2014-08-09 23:00:00	16.19	25.55		2014-08-18 20:00:00	13.23	11.187	10.2323
2014-08-10	15.57	25.3		2014-08-19	13.23	11.19	10.24
2014-08-10 01:00:00	14.75	25.05		2014-08-19 04:00:00	13.23	11.192	10.2413
2014-08-10 02:00:00	14.38	24.86		2014-08-19 08:00:00	13.23	11.195	10.252
2014-08-10 03:00:00	13.75	24.61		2014-08-19 12:00:00	13.25	11.196	10.2467
2014-08-10 04:00:00	13.5	24.36		2014-08-19 16:00:00	13.23	11.199	10.2417
2014-08-10 05:00:00	20.2	24.18		2014-08-19 20:00:00	13.25	11.2	10.2555
2014-08-10 06:00:00	26.45	24.11
2014-08-10 07:00:00	28.83	24.18
2014-08-10 08:00:00	28.01	24.49
2014-08-10 09:00:00	28.58	25.05
2014-08-10 10:00:00	28.76	25.8
2014-08-10 11:00:00	31.01	26.43
2014-08-10 12:00:00	31.57	26.36
2014-08-10 13:00:00	32.7	26.36
2014-08-10 14:00:00	32.95	26.24
2014-08-10 15:00:00	33.13	26.55
2014-08-10 16:00:00	29.26	26.55
2014-08-10 17:00:00	27.89	26.43
2014-08-10 18:00:00	24.39	26.74
2014-08-10 19:00:00	21.76	26.61
2014-08-10 20:00:00	20.7	26.43
2014-08-10 21:00:00	18.45	26.43
2014-08-10 22:00:00	17.32	26.24
2014-08-10 23:00:00	16.63	25.99
2014-08-11	16.51	25.74
2014-08-11 01:00:00	15.63	25.49
2014-08-11 02:00:00	15.07	25.24
2014-08-11 03:00:00	14.63	25.05
2014-08-11 04:00:00	14.69	24.8
2014-08-11 05:00:00	19.95	24.68
2014-08-11 06:00:00	27.14	24.61
2014-08-11 07:00:00	27.83	24.68
2014-08-11 08:00:00	28.33	24.93
2014-08-11 09:00:00	28.51	25.24
2014-08-11 10:00:00	29.14	25.61
2014-08-11 11:00:00	31.7	26.05
2014-08-11 12:00:00	33.76	26.43
2014-08-11 13:00:00	32.63	26.49
2014-08-11 14:00:00	31.01	26.49
2014-08-11 15:00:00	29.58	26.55
2014-08-11 16:00:00	27.76	26.68
2014-08-11 17:00:00	25.89	26.55
2014-08-11 18:00:00	24.27	26.43
2014-08-11 19:00:00	23.45	26.36
2014-08-11 20:00:00	22.14	26.18
2014-08-11 21:00:00	21.14	25.99
2014-08-11 22:00:00	19.82	25.8
2014-08-11 23:00:00	19.82	25.61
2014-08-12	19.26	25.43
2014-08-12 01:00:00	19.07	25.3
2014-08-12 02:00:00	18.2	25.11
2014-08-12 03:00:00	17.26	24.93
2014-08-12 04:00:00	16.01	24.74
2014-08-12 05:00:00	19.45	24.61
2014-08-12 06:00:00	27.89	24.49
2014-08-12 07:00:00	29.01	24.61
2014-08-12 08:00:00	26.02	24.86
2014-08-12 09:00:00	28.95	25.18
2014-08-12 10:00:00	27.39	25.3
2014-08-12 11:00:00	29.08	25.68
2014-08-12 12:00:00	29.83	26.05
2014-08-12 13:00:00	30.14	26.24
2014-08-12 14:00:00	29.14	26.49
2014-08-12 15:00:00	27.39	26.74
2014-08-12 16:00:00	26.2	26.8
2014-08-12 17:00:00	24.52	26.55
2014-08-12 18:00:00	23.39	26.36
2014-08-12 19:00:00	22.89	26.11
2014-08-12 20:00:00	22.7	25.93
2014-08-12 21:00:00	22.45	25.8
2014-08-12 22:00:00	22.2	25.61
2014-08-12 23:00:00	21.95	25.49
2014-08-13	21.83	25.36
2014-08-13 01:00:00	21.76	25.18
2014-08-13 02:00:00	21.51	25.05
2014-08-13 03:00:00	20.64	24.93
2014-08-13 04:00:00	19.95	24.8
2014-08-13 05:00:00	19.64	24.61
2014-08-13 06:00:00	19.51	24.43
2014-08-13 07:00:00	19.45	24.24
2014-08-13 08:00:00	19.32	24.18
2014-08-13 09:00:00	19.45	23.99
2014-08-13 10:00:00	19.7	23.93
2014-08-13 11:00:00	19.57	23.74
2014-08-13 12:00:00	19.76	23.61
2014-08-13 13:00:00	20.58	23.61
2014-08-13 14:00:00	20.45	23.61
2014-08-13 15:00:00	20.39	23.61
2014-08-13 16:00:00	19.64	23.49
2014-08-13 17:00:00	19.07	23.43
2014-08-13 18:00:00	18.45	23.3
2014-08-13 19:00:00	17.88	23.24
2014-08-13 20:00:00	17.38	23.11
2014-08-13 21:00:00	16.94	22.99
2014-08-13 22:00:00	17.32	22.86
2014-08-13 23:00:00	16.69	22.74
2014-08-14	16.32	22.61
2014-08-14 01:00:00	15.69	22.49
2014-08-14 02:00:00	15.5	22.36
2014-08-14 03:00:00	15.32	22.24
2014-08-14 04:00:00	14.69	22.05
2014-08-14 05:00:00	22.26	21.99
2014-08-14 06:00:00	23.7	21.92
2014-08-14 07:00:00	22.95	22.05
2014-08-14 08:00:00	23.52	22.24
2014-08-14 09:00:00	23.33	22.42
2014-08-14 10:00:00	23.14	22.86
2014-08-14 11:00:00	23.89	23.11
2014-08-14 12:00:00	25.58	23.55
2014-08-14 13:00:00	25.02	23.68
2014-08-14 14:00:00	28.39	23.99
2014-08-14 15:00:00	24.33	23.99
2014-08-14 16:00:00	23.45	24.11
2014-08-14 17:00:00	22.08	24.11
2014-08-14 18:00:00	17.26	23.99
2014-08-14 19:00:00	15	23.74
2014-08-14 20:00:00	13.69	23.49
2014-08-14 21:00:00	13.06	23.3
2014-08-14 22:00:00	13.06	23.05
2014-08-14 23:00:00	14.31	22.92
2014-08-15	14.88	22.8
2014-08-15 01:00:00	15.07	22.67
2014-08-15 02:00:00	15.19	22.55
2014-08-15 03:00:00	14	22.42
2014-08-15 04:00:00	14.56	22.3
2014-08-15 05:00:00	15.32	22.17
2014-08-15 06:00:00	17.45	22.05
2014-08-15 07:00:00	21.83	22.11
2014-08-15 08:00:00	21.76	22.24
2014-08-15 09:00:00	24.52	22.55
2014-08-15 10:00:00	23.45	22.86
2014-08-15 11:00:00	21.58	22.92
2014-08-15 12:00:00	21.89	22.99
2014-08-15 13:00:00	20.33	23.11
2014-08-15 14:00:00	19.32	23.11
2014-08-15 15:00:00	21.01	23.11
2014-08-15 16:00:00	21.2	23.05
2014-08-15 17:00:00	19.26	22.92
2014-08-15 18:00:00	18.07	22.86
2014-08-15 19:00:00	17.45	22.67
2014-08-15 20:00:00	17.26	22.55
2014-08-15 21:00:00	17.45	22.49
2014-08-15 22:00:00	17.26	22.36
2014-08-15 23:00:00	17.07	22.24
2014-08-16	16.13	22.11
2014-08-16 01:00:00	15.88	21.99
2014-08-16 02:00:00	15.44	21.86
2014-08-16 03:00:00	15.07	21.74
2014-08-16 04:00:00	14.75	21.55
2014-08-16 05:00:00	20.64	21.42
2014-08-16 06:00:00	21.2	21.36
2014-08-16 07:00:00	24.7	21.49
2014-08-16 08:00:00	24.58	21.61
2014-08-16 09:00:00	24.08	21.92
2014-08-16 10:00:00	24.39	22.17
2014-08-16 11:00:00	25.45	22.42
2014-08-16 12:00:00	25.89	22.67
2014-08-16 13:00:00	27.33	22.92
2014-08-16 14:00:00	26.2	23.05
2014-08-16 15:00:00	25.39	23.05
2014-08-16 16:00:00	23.58	23.11
2014-08-16 17:00:00	21.39	23.05
2014-08-16 18:00:00	19.2	22.92
2014-08-16 19:00:00	18.95	22.8
2014-08-16 20:00:00	18.39	22.67
2014-08-16 21:00:00	18.39	22.55
2014-08-16 22:00:00	18.51	22.42
2014-08-16 23:00:00	18.76	22.3
2014-08-17	18.26	22.24
2014-08-17 01:00:00	16.94	22.11
2014-08-17 02:00:00	15.88	22.05
2014-08-17 03:00:00	14.88	21.86
2014-08-17 04:00:00	14.44	21.74
2014-08-17 05:00:00	18.01	21.67
2014-08-17 06:00:00	19.51	21.61
2014-08-17 07:00:00	22.39	21.67
2014-08-17 08:00:00	26.89	21.8
2014-08-17 09:00:00	25.95	21.99
2014-08-17 10:00:00	26.2	22.11
2014-08-17 11:00:00	26.52	22.3
2014-08-17 12:00:00	28.45	22.61
2014-08-17 13:00:00	26.14	22.74
2014-08-17 14:00:00	30.07	22.99
2014-08-17 15:00:00	26.08	23.05
2014-08-17 16:00:00	24.39	23.24
2014-08-17 17:00:00	23.52	23.49
2014-08-17 18:00:00	19.39	23.43
2014-08-17 19:00:00	16.19	23.24
2014-08-17 20:00:00	15.32	23.05
2014-08-17 21:00:00	14.82	22.8
2014-08-17 22:00:00	13.81	22.61
2014-08-17 23:00:00	13.56	22.36
2014-08-18	13.31	22.24
2014-08-18 01:00:00	13.69	22.05
2014-08-18 02:00:00	12.68	21.92
2014-08-18 03:00:00	12.93	21.74
2014-08-18 04:00:00	14.75	21.55
2014-08-18 05:00:00	21.26	21.42
2014-08-18 06:00:00	25.83	21.42
2014-08-18 07:00:00	26.77	21.49
2014-08-18 08:00:00	25.14	21.74
2014-08-18 09:00:00	24.2	22.05
2014-08-18 10:00:00	24.64	22.49
2014-08-18 11:00:00	25.77	22.99
2014-08-18 12:00:00	27.08	23.68
2014-08-18 13:00:00	29.39	23.99
2014-08-18 14:00:00	30.57	24.11
2014-08-18 15:00:00	26.64	24.18
2014-08-18 16:00:00	23.39	24.11
2014-08-18 17:00:00	22.2	24.24
2014-08-18 18:00:00	18.82	23.8
2014-08-18 19:00:00	15.19	23.61
2014-08-18 20:00:00	14.06	23.61
2014-08-18 21:00:00	13.44	23.36
2014-08-18 22:00:00	12.93	23.11
2014-08-18 23:00:00	11.87	22.86
2014-08-19	11.62	22.67
2014-08-19 01:00:00	11.12	22.49
2014-08-19 02:00:00	10.61	22.3
2014-08-19 03:00:00	10.05	22.05
2014-08-19 04:00:00	9.23	21.8
2014-08-19 05:00:00	16.51	21.61
2014-08-19 06:00:00	22.95	21.55
2014-08-19 07:00:00	23.95	21.55
2014-08-19 08:00:00	23.45	21.86
2014-08-19 09:00:00	23.27	22.24
2014-08-19 10:00:00	23.77	22.61
2014-08-19 11:00:00	25.77	23.18
2014-08-19 12:00:00	28.2	23.55
2014-08-19 13:00:00	30.39	23.74
2014-08-19 14:00:00	31.95	23.99
2014-08-19 15:00:00	27.51	23.86
2014-08-19 16:00:00	25.7	23.93
2014-08-19 17:00:00	24.33	23.99
2014-08-19 18:00:00	18.45	23.93
2014-08-19 19:00:00	19.39	23.86
2014-08-19 20:00:00	16.94	23.86
2014-08-19 21:00:00	15.38	23.61
2014-08-19 22:00:00	14.63	23.36
2014-08-19 23:00:00	13.88	23.18

## Sheet: Table S1.3
Profile Location	TB1											Profile Location	TB4											Profile Location	TB5
Latitude	42.5545											Latitude	42.5546											Latitude	42.5547
Longitude	-71.5948											Longitude	-71.5945											Longitude	-71.5946
Depolyment Depth (m)	0	0.1	0.3	0.52		Depolyment Depth (m)	0	0.1	0.3	0.52		Depolyment Depth (m)	0	0.1	0.3	0.6		Depolyment Depth (m)	0	0.1	0.3	0.6		Depolyment Depth (m)	0.1	0.3	0.6		Depolyment Depth (m)	0.1	0.3	0.6
	Temperature						Daily Average Temperature						Temperature						Daily Average Temperature						Temperature					Daily Average Temperature
Date & Time (EDT)	°C	°C	°C	°C		Date & Time (EDT)	°C	°C	°C	°C		Date & Time (EDT)	°C	°C	°C	°C		Date & Time (EDT)	°C	°C	°C	°C		Date & Time (EDT)	°C	°C	°C		Date & Time (EDT)	°C	°C	°C
2014-08-07	23.4451	20.69	17.66	16.76		2014-08-07 12:00:00	23.0126	20.5296	17.7067	16.8125		2014-08-07	22.57	20.92	19.93	18.86		2014-08-07 12:00:00	22.4717	20.9725	19.93	18.8629		2014-08-07	21.18	18.05	15.8		2014-08-07 12:00:00	21.1875	18.06	15.7825
2014-08-07 01:00:00	23.32	20.69	17.66	16.76		2014-08-08 12:00:00	22.5593	20.3496	17.73	16.835		2014-08-07 01:00:00	22.57	20.92	19.93	18.86		2014-08-08 12:00:00	22.3025	20.985	19.99	18.9271		2014-08-07 01:00:00	21.18	18.05	15.73		2014-08-08 12:00:00	21.175	18.11	15.8
2014-08-07 02:00:00	23.1325	20.69	17.66	16.76		2014-08-09 12:00:00	22.8328	20.355	17.73	16.8725		2014-08-07 02:00:00	22.57	20.92	19.93	18.86		2014-08-09 12:00:00	22.2458	20.9525	19.99	18.93		2014-08-07 02:00:00	21.18	18.05	15.8		2014-08-09 12:00:00	21.1083	18.1575	15.82
2014-08-07 03:00:00	23.0074	20.69	17.66	16.76		2014-08-10 12:00:00	23.1403	20.5458	17.76	16.89		2014-08-07 03:00:00	22.57	20.98	19.93	18.86		2014-08-10 12:00:00	22.365	20.9575	19.99	18.955		2014-08-07 03:00:00	21.18	18.05	15.73		2014-08-10 12:00:00	21.1425	18.17	15.86
2014-08-07 04:00:00	22.8199	20.63	17.66	16.76		2014-08-11 12:00:00	23.3304	20.7046	17.8275	16.9575		2014-08-07 04:00:00	22.57	20.98	19.93	18.86		2014-08-11 12:00:00	22.5121	21.01	20.0133	18.99		2014-08-07 04:00:00	21.18	18.05	15.73		2014-08-11 12:00:00	21.2738	18.195	15.89
2014-08-07 05:00:00	22.6948	20.63	17.66	16.76		2014-08-12 12:00:00	23.2262	20.7408	17.8975	17.01		2014-08-07 05:00:00	22.57	20.98	19.93	18.86		2014-08-12 12:00:00	22.61	21.0867	20.065	18.99		2014-08-07 05:00:00	21.18	18.05	15.8		2014-08-12 12:00:00	21.435	18.2563	15.92
2014-08-07 06:00:00	22.5698	20.57	17.66	16.83		2014-08-13 12:00:00	22.5254	20.6379	17.9479	17.0771		2014-08-07 06:00:00	22.51	20.98	19.93	18.86		2014-08-13 12:00:00	22.5008	21.11	20.12	19.05		2014-08-07 06:00:00	21.18	18.05	15.73		2014-08-13 12:00:00	21.47	18.325	15.9475
2014-08-07 07:00:00	22.4447	20.57	17.66	16.83		2014-08-14 12:00:00	21.4103	20.0425	17.9346	17.1025		2014-08-07 07:00:00	22.51	20.98	19.93	18.86		2014-08-14 12:00:00	21.8446	20.9971	20.11	19.0675		2014-08-07 07:00:00	21.18	18.05	15.73		2014-08-14 12:00:00	21.1733	18.3925	15.9975
2014-08-07 08:00:00	22.3822	20.5	17.73	16.83		2014-08-15 12:00:00	21.2097	19.8296	17.82	17.0683		2014-08-07 08:00:00	22.51	20.98	19.93	18.86		2014-08-15 12:00:00	21.5658	20.7642	20.0192	19.0821		2014-08-07 08:00:00	21.24	18.05	15.8		2014-08-15 12:00:00	20.8971	18.38	16.055
2014-08-07 09:00:00	22.4447	20.5	17.73	16.83		2014-08-16 12:00:00	20.7119	19.4808	17.6904	16.99		2014-08-07 09:00:00	22.44	20.98	19.93	18.86		2014-08-16 12:00:00	21.2212	20.57	19.9025	19.045		2014-08-07 09:00:00	21.18	18.05	15.73		2014-08-16 12:00:00	20.6517	18.3425	16.11
2014-08-07 10:00:00	22.5072	20.44	17.73	16.83		2014-08-17 12:00:00	20.6885	19.2867	17.54	16.8825		2014-08-07 10:00:00	22.44	20.98	19.93	18.86		2014-08-17 12:00:00	21.0325	20.37	19.7721	18.985		2014-08-07 10:00:00	21.18	18.05	15.8		2014-08-17 12:00:00	20.4525	18.2621	16.11
2014-08-07 11:00:00	22.6323	20.44	17.73	16.83		2014-08-18 12:00:00	20.7771	19.1954	17.42	16.7808		2014-08-07 11:00:00	22.44	20.98	19.93	18.86		2014-08-18 12:00:00	20.9196	20.225	19.65	18.9154		2014-08-07 11:00:00	21.18	18.05	15.8		2014-08-18 12:00:00	20.3058	18.1725	16.11
2014-08-07 12:00:00	22.8824	20.38	17.73	16.83		2014-08-19 12:00:00	20.9163	19.2444	17.3476	16.7		2014-08-07 12:00:00	22.38	20.98	19.93	18.86		2014-08-19 12:00:00	20.9296	20.1508	19.5664	18.8432		2014-08-07 12:00:00	21.18	18.05	15.8		2014-08-19 12:00:00	20.265	18.09	16.095
2014-08-07 13:00:00	23.0699	20.38	17.73	16.83								2014-08-07 13:00:00	22.38	20.98	19.93	18.86								2014-08-07 13:00:00	21.18	18.05	15.8
2014-08-07 14:00:00	23.2575	20.38	17.73	16.83								2014-08-07 14:00:00	22.38	20.98	19.93	18.86								2014-08-07 14:00:00	21.18	18.05	15.8
2014-08-07 15:00:00	23.32	20.44	17.73	16.83								2014-08-07 15:00:00	22.38	20.98	19.93	18.86								2014-08-07 15:00:00	21.18	18.05	15.8
2014-08-07 16:00:00	23.3825	20.44	17.73	16.83								2014-08-07 16:00:00	22.38	20.98	19.93	18.86								2014-08-07 16:00:00	21.18	18.05	15.8
2014-08-07 17:00:00	23.4451	20.44	17.73	16.83								2014-08-07 17:00:00	22.44	20.98	19.93	18.86								2014-08-07 17:00:00	21.18	18.05	15.8
2014-08-07 18:00:00	23.4451	20.5	17.73	16.83								2014-08-07 18:00:00	22.44	20.98	19.93	18.86								2014-08-07 18:00:00	21.18	18.11	15.8
2014-08-07 19:00:00	23.4451	20.5	17.73	16.83								2014-08-07 19:00:00	22.44	20.98	19.93	18.86								2014-08-07 19:00:00	21.18	18.05	15.8
2014-08-07 20:00:00	23.3825	20.5	17.73	16.83								2014-08-07 20:00:00	22.44	20.98	19.93	18.86								2014-08-07 20:00:00	21.18	18.05	15.8
2014-08-07 21:00:00	23.2575	20.57	17.73	16.83								2014-08-07 21:00:00	22.44	20.98	19.93	18.86								2014-08-07 21:00:00	21.18	18.11	15.8
2014-08-07 22:00:00	23.0699	20.57	17.73	16.83								2014-08-07 22:00:00	22.44	20.98	19.93	18.86								2014-08-07 22:00:00	21.24	18.11	15.8
2014-08-07 23:00:00	22.9449	20.57	17.73	16.83								2014-08-07 23:00:00	22.51	20.98	19.93	18.93								2014-08-07 23:00:00	21.24	18.11	15.8
2014-08-08	22.7573	20.57	17.73	16.83								2014-08-08	22.44	20.98	19.99	18.93								2014-08-08	21.24	18.11	15.8
2014-08-08 01:00:00	22.6323	20.57	17.73	16.83								2014-08-08 01:00:00	22.44	20.98	19.99	18.93								2014-08-08 01:00:00	21.24	18.11	15.8
2014-08-08 02:00:00	22.5072	20.5	17.73	16.83								2014-08-08 02:00:00	22.44	20.98	19.99	18.86								2014-08-08 02:00:00	21.24	18.11	15.8
2014-08-08 03:00:00	22.3196	20.5	17.73	16.83								2014-08-08 03:00:00	22.44	20.98	19.99	18.93								2014-08-08 03:00:00	21.24	18.11	15.8
2014-08-08 04:00:00	22.1946	20.5	17.73	16.83								2014-08-08 04:00:00	22.44	20.98	19.99	18.93								2014-08-08 04:00:00	21.24	18.11	15.8
2014-08-08 05:00:00	22.0695	20.44	17.73	16.83								2014-08-08 05:00:00	22.38	20.98	19.99	18.93								2014-08-08 05:00:00	21.24	18.11	15.8
2014-08-08 06:00:00	21.8819	20.44	17.73	16.83								2014-08-08 06:00:00	22.38	20.98	19.99	18.93								2014-08-08 06:00:00	21.24	18.11	15.8
2014-08-08 07:00:00	21.8194	20.38	17.73	16.83								2014-08-08 07:00:00	22.32	20.98	19.99	18.93								2014-08-08 07:00:00	21.24	18.11	15.8
2014-08-08 08:00:00	21.7569	20.32	17.73	16.83								2014-08-08 08:00:00	22.32	21.04	19.99	18.93								2014-08-08 08:00:00	21.18	18.11	15.8
2014-08-08 09:00:00	21.8194	20.25	17.73	16.83								2014-08-08 09:00:00	22.26	21.04	19.99	18.93								2014-08-08 09:00:00	21.18	18.11	15.8
2014-08-08 10:00:00	21.9445	20.25	17.73	16.83								2014-08-08 10:00:00	22.26	20.98	19.99	18.93								2014-08-08 10:00:00	21.18	18.11	15.8
2014-08-08 11:00:00	22.1321	20.19	17.73	16.83								2014-08-08 11:00:00	22.19	20.98	19.99	18.93								2014-08-08 11:00:00	21.18	18.11	15.8
2014-08-08 12:00:00	22.3822	20.19	17.73	16.83								2014-08-08 12:00:00	22.19	20.98	19.99	18.93								2014-08-08 12:00:00	21.18	18.11	15.8
2014-08-08 13:00:00	22.6323	20.19	17.73	16.83								2014-08-08 13:00:00	22.19	20.98	19.99	18.93								2014-08-08 13:00:00	21.18	18.11	15.8
2014-08-08 14:00:00	22.8199	20.19	17.73	16.83								2014-08-08 14:00:00	22.19	20.98	19.99	18.93								2014-08-08 14:00:00	21.12	18.11	15.8
2014-08-08 15:00:00	23.0074	20.19	17.73	16.89								2014-08-08 15:00:00	22.19	20.98	19.99	18.93								2014-08-08 15:00:00	21.12	18.11	15.8
2014-08-08 16:00:00	23.0699	20.19	17.73	16.83								2014-08-08 16:00:00	22.19	20.98	19.99	18.93								2014-08-08 16:00:00	21.12	18.11	15.8
2014-08-08 17:00:00	23.1325	20.25	17.73	16.83								2014-08-08 17:00:00	22.26	20.98	19.99	18.93								2014-08-08 17:00:00	21.12	18.11	15.8
2014-08-08 18:00:00	23.1325	20.32	17.73	16.83								2014-08-08 18:00:00	22.26	20.98	19.99	18.93								2014-08-08 18:00:00	21.12	18.11	15.8
2014-08-08 19:00:00	23.1325	20.32	17.73	16.83								2014-08-08 19:00:00	22.26	20.98	19.99	18.93								2014-08-08 19:00:00	21.12	18.11	15.8
2014-08-08 20:00:00	23.1325	20.38	17.73	16.83								2014-08-08 20:00:00	22.26	20.98	19.99	18.93								2014-08-08 20:00:00	21.12	18.11	15.8
2014-08-08 21:00:00	23.1325	20.38	17.73	16.89								2014-08-08 21:00:00	22.32	20.98	19.99	18.93								2014-08-08 21:00:00	21.12	18.11	15.8
2014-08-08 22:00:00	23.0699	20.44	17.73	16.83								2014-08-08 22:00:00	22.32	20.98	19.99	18.93								2014-08-08 22:00:00	21.12	18.11	15.8
2014-08-08 23:00:00	22.9449	20.44	17.73	16.83								2014-08-08 23:00:00	22.32	20.98	19.99	18.93								2014-08-08 23:00:00	21.12	18.11	15.8
2014-08-09	22.8824	20.44	17.73	16.83								2014-08-09	22.32	20.98	19.99	18.93								2014-08-09	21.12	18.11	15.8
2014-08-09 01:00:00	22.6948	20.44	17.73	16.83								2014-08-09 01:00:00	22.32	20.98	19.99	18.93								2014-08-09 01:00:00	21.12	18.17	15.8
2014-08-09 02:00:00	22.5698	20.44	17.73	16.83								2014-08-09 02:00:00	22.32	20.98	19.99	18.93								2014-08-09 02:00:00	21.12	18.11	15.8
2014-08-09 03:00:00	22.4447	20.44	17.73	16.83								2014-08-09 03:00:00	22.32	20.98	19.99	18.93								2014-08-09 03:00:00	21.12	18.11	15.8
2014-08-09 04:00:00	22.3196	20.44	17.73	16.83								2014-08-09 04:00:00	22.32	20.98	19.99	18.93								2014-08-09 04:00:00	21.12	18.17	15.8
2014-08-09 05:00:00	22.1946	20.38	17.73	16.89								2014-08-09 05:00:00	22.26	20.98	19.99	18.93								2014-08-09 05:00:00	21.12	18.11	15.8
2014-08-09 06:00:00	22.007	20.38	17.73	16.83								2014-08-09 06:00:00	22.26	20.98	19.99	18.93								2014-08-09 06:00:00	21.12	18.11	15.8
2014-08-09 07:00:00	21.9445	20.32	17.73	16.89								2014-08-09 07:00:00	22.26	20.98	19.99	18.93								2014-08-09 07:00:00	21.12	18.17	15.8
2014-08-09 08:00:00	21.8819	20.32	17.73	16.83								2014-08-09 08:00:00	22.19	20.98	19.99	18.93								2014-08-09 08:00:00	21.12	18.17	15.8
2014-08-09 09:00:00	21.9445	20.25	17.73	16.89								2014-08-09 09:00:00	22.19	20.98	19.99	18.93								2014-08-09 09:00:00	21.12	18.17	15.8
2014-08-09 10:00:00	22.0695	20.25	17.73	16.89								2014-08-09 10:00:00	22.19	20.98	19.99	18.93								2014-08-09 10:00:00	21.12	18.17	15.8
2014-08-09 11:00:00	22.2571	20.19	17.73	16.89								2014-08-09 11:00:00	22.13	20.98	19.99	18.93								2014-08-09 11:00:00	21.12	18.17	15.8
2014-08-09 12:00:00	22.5698	20.19	17.73	16.89								2014-08-09 12:00:00	22.13	20.92	19.99	18.93								2014-08-09 12:00:00	21.12	18.17	15.8
2014-08-09 13:00:00	22.8199	20.19	17.73	16.89								2014-08-09 13:00:00	22.13	20.98	19.99	18.93								2014-08-09 13:00:00	21.12	18.17	15.8
2014-08-09 14:00:00	23.1325	20.19	17.73	16.89								2014-08-09 14:00:00	22.13	20.92	19.99	18.93								2014-08-09 14:00:00	21.05	18.17	15.8
2014-08-09 15:00:00	23.32	20.19	17.73	16.89								2014-08-09 15:00:00	22.19	20.92	19.99	18.93								2014-08-09 15:00:00	21.05	18.17	15.8
2014-08-09 16:00:00	23.5076	20.25	17.73	16.89								2014-08-09 16:00:00	22.19	20.92	19.99	18.93								2014-08-09 16:00:00	21.05	18.17	15.86
2014-08-09 17:00:00	23.6951	20.32	17.73	16.89								2014-08-09 17:00:00	22.19	20.92	19.99	18.93								2014-08-09 17:00:00	21.05	18.17	15.86
2014-08-09 18:00:00	23.7576	20.38	17.73	16.89								2014-08-09 18:00:00	22.26	20.92	19.99	18.93								2014-08-09 18:00:00	21.12	18.17	15.86
2014-08-09 19:00:00	23.6951	20.44	17.73	16.89								2014-08-09 19:00:00	22.26	20.92	19.99	18.93								2014-08-09 19:00:00	21.12	18.17	15.86
2014-08-09 20:00:00	23.6326	20.44	17.73	16.89								2014-08-09 20:00:00	22.32	20.92	19.99	18.93								2014-08-09 20:00:00	21.12	18.17	15.86
2014-08-09 21:00:00	23.5701	20.5	17.73	16.89								2014-08-09 21:00:00	22.32	20.92	19.99	18.93								2014-08-09 21:00:00	21.12	18.17	15.86
2014-08-09 22:00:00	23.5701	20.57	17.73	16.89								2014-08-09 22:00:00	22.32	20.92	19.99	18.93								2014-08-09 22:00:00	21.12	18.17	15.86
2014-08-09 23:00:00	23.5076	20.57	17.73	16.89								2014-08-09 23:00:00	22.38	20.92	19.99	18.93								2014-08-09 23:00:00	21.12	18.17	15.86
2014-08-10	23.3825	20.57	17.73	16.89								2014-08-10	22.38	20.92	19.99	18.93								2014-08-10	21.12	18.17	15.86
2014-08-10 01:00:00	23.32	20.63	17.73	16.89								2014-08-10 01:00:00	22.38	20.92	19.99	18.93								2014-08-10 01:00:00	21.12	18.17	15.86
2014-08-10 02:00:00	23.1325	20.63	17.73	16.89								2014-08-10 02:00:00	22.38	20.92	19.99	18.93								2014-08-10 02:00:00	21.12	18.17	15.86
2014-08-10 03:00:00	23.0074	20.63	17.73	16.89								2014-08-10 03:00:00	22.38	20.92	19.99	18.93								2014-08-10 03:00:00	21.12	18.17	15.86
2014-08-10 04:00:00	22.8824	20.63	17.73	16.89								2014-08-10 04:00:00	22.38	20.92	19.99	18.93								2014-08-10 04:00:00	21.12	18.17	15.86
2014-08-10 05:00:00	22.6948	20.57	17.73	16.89								2014-08-10 05:00:00	22.38	20.92	19.99	18.93								2014-08-10 05:00:00	21.18	18.17	15.86
2014-08-10 06:00:00	22.5698	20.57	17.73	16.89								2014-08-10 06:00:00	22.38	20.92	19.99	18.93								2014-08-10 06:00:00	21.12	18.17	15.86
2014-08-10 07:00:00	22.4447	20.57	17.73	16.89								2014-08-10 07:00:00	22.32	20.92	19.99	18.93								2014-08-10 07:00:00	21.12	18.17	15.86
2014-08-10 08:00:00	22.3822	20.5	17.73	16.89								2014-08-10 08:00:00	22.32	20.92	19.99	18.93								2014-08-10 08:00:00	21.12	18.17	15.86
2014-08-10 09:00:00	22.3822	20.5	17.73	16.89								2014-08-10 09:00:00	22.32	20.98	19.99	18.93								2014-08-10 09:00:00	21.12	18.17	15.86
2014-08-10 10:00:00	22.5072	20.44	17.73	16.89								2014-08-10 10:00:00	22.32	20.98	19.99	18.99								2014-08-10 10:00:00	21.12	18.17	15.86
2014-08-10 11:00:00	22.6323	20.44	17.79	16.89								2014-08-10 11:00:00	22.32	20.98	19.99	18.99								2014-08-10 11:00:00	21.12	18.17	15.86
2014-08-10 12:00:00	22.8199	20.44	17.79	16.89								2014-08-10 12:00:00	22.32	20.98	19.99	18.99								2014-08-10 12:00:00	21.12	18.17	15.86
2014-08-10 13:00:00	23.1325	20.38	17.73	16.89								2014-08-10 13:00:00	22.32	20.98	19.99	18.93								2014-08-10 13:00:00	21.12	18.17	15.86
2014-08-10 14:00:00	23.32	20.44	17.79	16.89								2014-08-10 14:00:00	22.32	20.98	19.99	18.93								2014-08-10 14:00:00	21.12	18.17	15.86
2014-08-10 15:00:00	23.4451	20.44	17.79	16.89								2014-08-10 15:00:00	22.32	20.98	19.99	18.99								2014-08-10 15:00:00	21.12	18.17	15.86
2014-08-10 16:00:00	23.5076	20.44	17.79	16.89								2014-08-10 16:00:00	22.32	20.98	19.99	18.93								2014-08-10 16:00:00	21.12	18.17	15.86
2014-08-10 17:00:00	23.5701	20.5	17.79	16.89								2014-08-10 17:00:00	22.38	20.98	19.99	18.93								2014-08-10 17:00:00	21.18	18.17	15.86
2014-08-10 18:00:00	23.6326	20.57	17.79	16.89								2014-08-10 18:00:00	22.38	20.98	19.99	18.99								2014-08-10 18:00:00	21.18	18.17	15.86
2014-08-10 19:00:00	23.6951	20.57	17.79	16.89								2014-08-10 19:00:00	22.38	20.98	19.99	18.99								2014-08-10 19:00:00	21.18	18.17	15.86
2014-08-10 20:00:00	23.6951	20.63	17.79	16.89								2014-08-10 20:00:00	22.44	20.98	19.99	18.99								2014-08-10 20:00:00	21.18	18.17	15.86
2014-08-10 21:00:00	23.7576	20.63	17.79	16.89								2014-08-10 21:00:00	22.44	20.98	19.99	18.99								2014-08-10 21:00:00	21.18	18.17	15.86
2014-08-10 22:00:00	23.7576	20.69	17.79	16.89								2014-08-10 22:00:00	22.44	20.98	19.99	18.99								2014-08-10 22:00:00	21.18	18.17	15.86
2014-08-10 23:00:00	23.6951	20.69	17.79	16.89								2014-08-10 23:00:00	22.44	20.98	19.99	18.99								2014-08-10 23:00:00	21.24	18.17	15.86
2014-08-11	23.6326	20.69	17.79	16.95								2014-08-11	22.51	20.98	19.99	18.99								2014-08-11	21.24	18.17	15.86
2014-08-11 01:00:00	23.5076	20.76	17.79	16.95								2014-08-11 01:00:00	22.51	20.98	19.99	18.99								2014-08-11 01:00:00	21.24	18.17	15.86
2014-08-11 02:00:00	23.4451	20.76	17.79	16.95								2014-08-11 02:00:00	22.51	20.98	19.99	18.99								2014-08-11 02:00:00	21.24	18.17	15.86
2014-08-11 03:00:00	23.32	20.76	17.79	16.95								2014-08-11 03:00:00	22.51	20.98	19.99	18.99								2014-08-11 03:00:00	21.24	18.17	15.86
2014-08-11 04:00:00	23.1325	20.76	17.79	16.95								2014-08-11 04:00:00	22.51	20.98	19.99	18.99								2014-08-11 04:00:00	21.24	18.17	15.86
2014-08-11 05:00:00	23.0074	20.76	17.79	16.95								2014-08-11 05:00:00	22.51	20.98	19.99	18.99								2014-08-11 05:00:00	21.24	18.17	15.86
2014-08-11 06:00:00	22.8824	20.76	17.79	16.95								2014-08-11 06:00:00	22.51	20.98	19.99	18.99								2014-08-11 06:00:00	21.24	18.17	15.86
2014-08-11 07:00:00	22.7573	20.69	17.79	16.95								2014-08-11 07:00:00	22.51	20.98	19.99	18.99								2014-08-11 07:00:00	21.24	18.17	15.86
2014-08-11 08:00:00	22.6948	20.69	17.79	16.95								2014-08-11 08:00:00	22.44	20.98	19.99	18.99								2014-08-11 08:00:00	21.3	18.17	15.86
2014-08-11 09:00:00	22.6948	20.69	17.85	16.95								2014-08-11 09:00:00	22.44	20.98	19.99	18.99								2014-08-11 09:00:00	21.24	18.17	15.86
2014-08-11 10:00:00	22.8199	20.63	17.85	16.95								2014-08-11 10:00:00	22.44	20.98	19.99	18.99								2014-08-11 10:00:00	21.24	18.17	15.92
2014-08-11 11:00:00	22.8824	20.63	17.85	16.95								2014-08-11 11:00:00	22.44	20.98	19.99	18.99								2014-08-11 11:00:00	21.24	18.17	15.92
2014-08-11 12:00:00	23.0699	20.57	17.85	16.95								2014-08-11 12:00:00	22.44	21.04	19.99	18.99								2014-08-11 12:00:00	21.24	18.17	15.92
2014-08-11 13:00:00	23.2575	20.57	17.85	16.95								2014-08-11 13:00:00	22.44	21.04	19.99	18.99								2014-08-11 13:00:00	21.24	18.17	15.86
2014-08-11 14:00:00	23.4451	20.57	17.85	16.95								2014-08-11 14:00:00	22.44	21.04	19.99	18.99								2014-08-11 14:00:00	21.24	18.23	15.86
2014-08-11 15:00:00	23.5701	20.63	17.85	16.95								2014-08-11 15:00:00	22.51	21.04	20.06	18.99								2014-08-11 15:00:00	21.3	18.23	15.92
2014-08-11 16:00:00	23.6951	20.63	17.85	16.95								2014-08-11 16:00:00	22.51	21.04	19.99	18.99								2014-08-11 16:00:00	21.3	18.23	15.92
2014-08-11 17:00:00	23.7576	20.69	17.85	16.95								2014-08-11 17:00:00	22.51	21.04	20.06	18.99								2014-08-11 17:00:00	21.3	18.23	15.92
2014-08-11 18:00:00	23.8202	20.69	17.85	16.95								2014-08-11 18:00:00	22.57	21.04	20.06	18.99								2014-08-11 18:00:00	21.3	18.23	15.92
2014-08-11 19:00:00	23.8202	20.76	17.85	16.95								2014-08-11 19:00:00	22.57	21.04	20.06	18.99								2014-08-11 19:00:00	21.3	18.23	15.92
2014-08-11 20:00:00	23.7576	20.76	17.85	17.01								2014-08-11 20:00:00	22.57	21.04	20.06	18.99								2014-08-11 20:00:00	21.3	18.23	15.92
2014-08-11 21:00:00	23.7576	20.82	17.85	16.95								2014-08-11 21:00:00	22.63	21.04	20.06	18.99								2014-08-11 21:00:00	21.37	18.23	15.92
2014-08-11 22:00:00	23.6326	20.82	17.85	17.01								2014-08-11 22:00:00	22.63	21.04	20.06	18.99								2014-08-11 22:00:00	21.37	18.23	15.92
2014-08-11 23:00:00	23.5701	20.82	17.85	17.01								2014-08-11 23:00:00	22.63	21.04	20.06	18.99								2014-08-11 23:00:00	21.37	18.23	15.92
2014-08-12	23.4451	20.88	17.85	17.01								2014-08-12	22.63	21.04	20.06	18.99								2014-08-12	21.37	18.23	15.92
2014-08-12 01:00:00	23.3825	20.82	17.85	17.01								2014-08-12 01:00:00	22.63	21.04	20.06	18.99								2014-08-12 01:00:00	21.43	18.23	15.92
2014-08-12 02:00:00	23.2575	20.82	17.85	17.01								2014-08-12 02:00:00	22.63	21.04	20.06	18.99								2014-08-12 02:00:00	21.43	18.23	15.92
2014-08-12 03:00:00	23.1325	20.82	17.85	17.01								2014-08-12 03:00:00	22.63	21.04	20.06	18.99								2014-08-12 03:00:00	21.43	18.23	15.92
2014-08-12 04:00:00	23.0699	20.82	17.85	17.01								2014-08-12 04:00:00	22.63	21.04	20.06	18.99								2014-08-12 04:00:00	21.43	18.23	15.92
2014-08-12 05:00:00	22.9449	20.82	17.91	17.01								2014-08-12 05:00:00	22.63	21.04	20.06	18.99								2014-08-12 05:00:00	21.43	18.23	15.92
2014-08-12 06:00:00	22.8199	20.82	17.91	17.01								2014-08-12 06:00:00	22.63	21.04	20.06	18.99								2014-08-12 06:00:00	21.43	18.23	15.92
2014-08-12 07:00:00	22.7573	20.76	17.91	17.01								2014-08-12 07:00:00	22.63	21.11	20.06	18.99								2014-08-12 07:00:00	21.43	18.23	15.92
2014-08-12 08:00:00	22.6948	20.76	17.91	17.01								2014-08-12 08:00:00	22.57	21.04	20.06	18.99								2014-08-12 08:00:00	21.43	18.23	15.92
2014-08-12 09:00:00	22.6948	20.69	17.91	17.01								2014-08-12 09:00:00	22.57	21.11	20.06	18.99								2014-08-12 09:00:00	21.43	18.23	15.92
2014-08-12 10:00:00	22.7573	20.69	17.91	17.01								2014-08-12 10:00:00	22.57	21.11	20.06	18.99								2014-08-12 10:00:00	21.43	18.23	15.92
2014-08-12 11:00:00	22.8199	20.63	17.91	17.01								2014-08-12 11:00:00	22.57	21.11	20.06	18.99								2014-08-12 11:00:00	21.43	18.23	15.92
2014-08-12 12:00:00	23.0074	20.63	17.91	17.01								2014-08-12 12:00:00	22.57	21.11	20.06	18.99								2014-08-12 12:00:00	21.43	18.23	15.92
2014-08-12 13:00:00	23.1325	20.63	17.91	17.01								2014-08-12 13:00:00	22.57	21.11	20.06	18.99								2014-08-12 13:00:00	21.43	18.23	15.92
2014-08-12 14:00:00	23.2575	20.63	17.91	17.01								2014-08-12 14:00:00	22.57	21.11	20.06	18.99								2014-08-12 14:00:00	21.43	18.23	15.92
2014-08-12 15:00:00	23.3825	20.63	17.91	17.01								2014-08-12 15:00:00	22.57	21.11	20.06	18.99								2014-08-12 15:00:00	21.43	18.3	15.92
2014-08-12 16:00:00	23.5076	20.63	17.91	17.01								2014-08-12 16:00:00	22.57	21.11	20.06	18.99								2014-08-12 16:00:00	21.43	18.3	15.92
2014-08-12 17:00:00	23.6326	20.69	17.91	17.01								2014-08-12 17:00:00	22.57	21.11	20.06	18.99								2014-08-12 17:00:00	21.43	18.3	15.92
2014-08-12 18:00:00	23.6951	20.69	17.91	17.01								2014-08-12 18:00:00	22.63	21.11	20.06	18.99								2014-08-12 18:00:00	21.43	18.3	15.92
2014-08-12 19:00:00	23.6951	20.76	17.91	17.01								2014-08-12 19:00:00	22.63	21.11	20.06	18.99								2014-08-12 19:00:00	21.43	18.3	15.92
2014-08-12 20:00:00	23.6951	20.76	17.91	17.01								2014-08-12 20:00:00	22.63	21.11	20.06	18.99								2014-08-12 20:00:00	21.43	18.3	15.92
2014-08-12 21:00:00	23.6326	20.76	17.91	17.01								2014-08-12 21:00:00	22.63	21.11	20.12	18.99								2014-08-12 21:00:00	21.49	18.3	15.92
2014-08-12 22:00:00	23.5701	20.82	17.91	17.01								2014-08-12 22:00:00	22.69	21.11	20.12	18.99								2014-08-12 22:00:00	21.49	18.3	15.92
2014-08-12 23:00:00	23.4451	20.82	17.91	17.01								2014-08-12 23:00:00	22.69	21.11	20.06	18.99								2014-08-12 23:00:00	21.49	18.3	15.92
2014-08-13	23.3825	20.82	17.91	17.01								2014-08-13	22.69	21.11	20.12	19.05								2014-08-13	21.49	18.3	15.92
2014-08-13 01:00:00	23.32	20.82	17.91	17.08								2014-08-13 01:00:00	22.69	21.11	20.12	19.05								2014-08-13 01:00:00	21.49	18.3	15.92
2014-08-13 02:00:00	23.195	20.82	17.91	17.08								2014-08-13 02:00:00	22.69	21.11	20.12	19.05								2014-08-13 02:00:00	21.49	18.3	15.92
2014-08-13 03:00:00	23.1325	20.82	17.91	17.08								2014-08-13 03:00:00	22.63	21.11	20.12	19.05								2014-08-13 03:00:00	21.49	18.3	15.92
2014-08-13 04:00:00	23.0074	20.82	17.91	17.08								2014-08-13 04:00:00	22.63	21.11	20.12	19.05								2014-08-13 04:00:00	21.49	18.3	15.92
2014-08-13 05:00:00	22.9449	20.82	17.91	17.08								2014-08-13 05:00:00	22.63	21.11	20.12	19.05								2014-08-13 05:00:00	21.49	18.3	15.92
2014-08-13 06:00:00	22.8824	20.76	17.91	17.08								2014-08-13 06:00:00	22.63	21.11	20.12	19.05								2014-08-13 06:00:00	21.49	18.3	15.92
2014-08-13 07:00:00	22.7573	20.76	17.91	17.08								2014-08-13 07:00:00	22.63	21.11	20.12	19.05								2014-08-13 07:00:00	21.49	18.3	15.92
2014-08-13 08:00:00	22.6948	20.76	17.91	17.08								2014-08-13 08:00:00	22.57	21.11	20.12	19.05								2014-08-13 08:00:00	21.49	18.3	15.92
2014-08-13 09:00:00	22.6323	20.69	17.91	17.08								2014-08-13 09:00:00	22.57	21.11	20.12	19.05								2014-08-13 09:00:00	21.49	18.3	15.92
2014-08-13 10:00:00	22.5698	20.69	17.91	17.08								2014-08-13 10:00:00	22.57	21.11	20.12	19.05								2014-08-13 10:00:00	21.49	18.3	15.92
2014-08-13 11:00:00	22.4447	20.63	17.98	17.08								2014-08-13 11:00:00	22.57	21.11	20.12	19.05								2014-08-13 11:00:00	21.49	18.3	15.92
2014-08-13 12:00:00	22.4447	20.63	17.98	17.08								2014-08-13 12:00:00	22.51	21.11	20.12	19.05								2014-08-13 12:00:00	21.49	18.3	15.92
2014-08-13 13:00:00	22.3822	20.63	17.98	17.08								2014-08-13 13:00:00	22.51	21.11	20.12	19.05								2014-08-13 13:00:00	21.49	18.3	15.98
2014-08-13 14:00:00	22.3822	20.57	17.98	17.08								2014-08-13 14:00:00	22.51	21.11	20.12	19.05								2014-08-13 14:00:00	21.49	18.36	15.98
2014-08-13 15:00:00	22.3196	20.57	17.98	17.08								2014-08-13 15:00:00	22.44	21.11	20.12	19.05								2014-08-13 15:00:00	21.49	18.36	15.98
2014-08-13 16:00:00	22.3196	20.5	17.98	17.08								2014-08-13 16:00:00	22.44	21.11	20.12	19.05								2014-08-13 16:00:00	21.49	18.36	15.98
2014-08-13 17:00:00	22.2571	20.5	17.98	17.08								2014-08-13 17:00:00	22.38	21.11	20.12	19.05								2014-08-13 17:00:00	21.43	18.36	15.98
2014-08-13 18:00:00	22.1321	20.5	17.98	17.08								2014-08-13 18:00:00	22.38	21.11	20.12	19.05								2014-08-13 18:00:00	21.43	18.36	15.98
2014-08-13 19:00:00	22.0695	20.5	17.98	17.08								2014-08-13 19:00:00	22.32	21.11	20.12	19.05								2014-08-13 19:00:00	21.43	18.36	15.98
2014-08-13 20:00:00	21.9445	20.44	17.98	17.08								2014-08-13 20:00:00	22.32	21.11	20.12	19.05								2014-08-13 20:00:00	21.43	18.36	15.98
2014-08-13 21:00:00	21.8819	20.44	17.98	17.08								2014-08-13 21:00:00	22.26	21.11	20.12	19.05								2014-08-13 21:00:00	21.43	18.36	15.98
2014-08-13 22:00:00	21.8194	20.44	17.98	17.08								2014-08-13 22:00:00	22.26	21.11	20.12	19.05								2014-08-13 22:00:00	21.43	18.36	15.98
2014-08-13 23:00:00	21.6943	20.38	17.98	17.08								2014-08-13 23:00:00	22.19	21.11	20.12	19.05								2014-08-13 23:00:00	21.37	18.36	15.98
2014-08-14	21.6318	20.38	17.98	17.08								2014-08-14	22.19	21.11	20.12	19.05								2014-08-14	21.37	18.36	15.98
2014-08-14 01:00:00	21.5067	20.32	17.98	17.08								2014-08-14 01:00:00	22.13	21.11	20.12	19.05								2014-08-14 01:00:00	21.37	18.36	15.98
2014-08-14 02:00:00	21.3816	20.32	17.98	17.08								2014-08-14 02:00:00	22.07	21.11	20.12	19.05								2014-08-14 02:00:00	21.37	18.36	15.98
2014-08-14 03:00:00	21.3191	20.25	17.98	17.08								2014-08-14 03:00:00	22.07	21.11	20.12	19.05								2014-08-14 03:00:00	21.37	18.36	15.98
2014-08-14 04:00:00	21.194	20.25	17.98	17.08								2014-08-14 04:00:00	22.01	21.11	20.12	19.05								2014-08-14 04:00:00	21.3	18.36	15.98
2014-08-14 05:00:00	21.0689	20.19	17.98	17.14								2014-08-14 05:00:00	22.01	21.04	20.12	19.05								2014-08-14 05:00:00	21.3	18.36	15.98
2014-08-14 06:00:00	21.0064	20.13	17.98	17.14								2014-08-14 06:00:00	21.94	21.04	20.12	19.05								2014-08-14 06:00:00	21.3	18.36	15.98
2014-08-14 07:00:00	20.9439	20.13	17.98	17.14								2014-08-14 07:00:00	21.94	21.04	20.12	19.05								2014-08-14 07:00:00	21.24	18.36	15.98
2014-08-14 08:00:00	20.8813	20.07	17.98	17.14								2014-08-14 08:00:00	21.88	21.04	20.12	19.05								2014-08-14 08:00:00	21.24	18.36	15.98
2014-08-14 09:00:00	20.8813	20	17.98	17.14								2014-08-14 09:00:00	21.82	21.04	20.12	19.05								2014-08-14 09:00:00	21.24	18.42	15.98
2014-08-14 10:00:00	21.0064	20	17.98	17.14								2014-08-14 10:00:00	21.82	21.04	20.12	19.05								2014-08-14 10:00:00	21.18	18.36	15.98
2014-08-14 11:00:00	21.0689	19.94	17.91	17.14								2014-08-14 11:00:00	21.76	20.98	20.12	19.05								2014-08-14 11:00:00	21.18	18.42	15.98
2014-08-14 12:00:00	21.194	19.94	17.91	17.08								2014-08-14 12:00:00	21.76	20.98	20.12	19.05								2014-08-14 12:00:00	21.18	18.36	15.98
2014-08-14 13:00:00	21.3191	19.88	17.91	17.08								2014-08-14 13:00:00	21.69	20.98	20.12	19.05								2014-08-14 13:00:00	21.12	18.42	15.98
2014-08-14 14:00:00	21.4442	19.88	17.91	17.14								2014-08-14 14:00:00	21.69	20.98	20.12	19.12								2014-08-14 14:00:00	21.12	18.42	15.98
2014-08-14 15:00:00	21.5693	19.88	17.91	17.14								2014-08-14 15:00:00	21.69	20.98	20.12	19.05								2014-08-14 15:00:00	21.12	18.42	15.98
2014-08-14 16:00:00	21.6943	19.88	17.91	17.08								2014-08-14 16:00:00	21.69	20.92	20.12	19.12								2014-08-14 16:00:00	21.05	18.42	15.98
2014-08-14 17:00:00	21.8194	19.88	17.91	17.08								2014-08-14 17:00:00	21.69	20.92	20.12	19.05								2014-08-14 17:00:00	21.05	18.42	15.98
2014-08-14 18:00:00	21.8819	19.88	17.91	17.08								2014-08-14 18:00:00	21.69	20.92	20.12	19.12								2014-08-14 18:00:00	21.05	18.42	16.05
2014-08-14 19:00:00	21.9445	19.94	17.91	17.08								2014-08-14 19:00:00	21.69	20.92	20.12	19.05								2014-08-14 19:00:00	21.05	18.42	16.05
2014-08-14 20:00:00	21.8819	19.94	17.85	17.08								2014-08-14 20:00:00	21.76	20.92	20.06	19.12								2014-08-14 20:00:00	20.99	18.42	16.05
2014-08-14 21:00:00	21.8194	19.94	17.91	17.08								2014-08-14 21:00:00	21.76	20.92	20.06	19.05								2014-08-14 21:00:00	20.99	18.42	16.05
2014-08-14 22:00:00	21.7569	20	17.85	17.08								2014-08-14 22:00:00	21.76	20.86	20.06	19.12								2014-08-14 22:00:00	20.99	18.42	16.05
2014-08-14 23:00:00	21.6318	20	17.85	17.08								2014-08-14 23:00:00	21.76	20.86	20.06	19.12								2014-08-14 23:00:00	20.99	18.42	16.05
2014-08-15	21.5693	20	17.85	17.08								2014-08-15	21.76	20.86	20.06	19.12								2014-08-15	20.99	18.42	16.05
2014-08-15 01:00:00	21.4442	20	17.85	17.08								2014-08-15 01:00:00	21.69	20.86	20.06	19.05								2014-08-15 01:00:00	20.99	18.42	16.05
2014-08-15 02:00:00	21.3191	20	17.85	17.08								2014-08-15 02:00:00	21.69	20.86	20.06	19.12								2014-08-15 02:00:00	20.99	18.42	16.05
2014-08-15 03:00:00	21.2566	19.94	17.85	17.08								2014-08-15 03:00:00	21.69	20.86	20.06	19.12								2014-08-15 03:00:00	20.99	18.42	16.05
2014-08-15 04:00:00	21.194	19.94	17.85	17.08								2014-08-15 04:00:00	21.69	20.79	20.06	19.12								2014-08-15 04:00:00	20.99	18.42	16.05
2014-08-15 05:00:00	21.1315	19.94	17.85	17.08								2014-08-15 05:00:00	21.69	20.79	20.06	19.12								2014-08-15 05:00:00	20.99	18.42	16.05
2014-08-15 06:00:00	21.0689	19.94	17.85	17.08								2014-08-15 06:00:00	21.63	20.79	20.06	19.12								2014-08-15 06:00:00	20.99	18.42	16.05
2014-08-15 07:00:00	21.0064	19.88	17.85	17.08								2014-08-15 07:00:00	21.63	20.79	20.06	19.05								2014-08-15 07:00:00	20.93	18.36	16.05
2014-08-15 08:00:00	20.9439	19.88	17.85	17.08								2014-08-15 08:00:00	21.63	20.79	20.06	19.12								2014-08-15 08:00:00	20.93	18.36	16.05
2014-08-15 09:00:00	20.9439	19.82	17.85	17.08								2014-08-15 09:00:00	21.57	20.79	20.06	19.12								2014-08-15 09:00:00	20.93	18.36	16.05
2014-08-15 10:00:00	21.0064	19.82	17.85	17.08								2014-08-15 10:00:00	21.57	20.79	19.99	19.12								2014-08-15 10:00:00	20.93	18.42	16.05
2014-08-15 11:00:00	21.0689	19.75	17.85	17.08								2014-08-15 11:00:00	21.57	20.79	19.99	19.05								2014-08-15 11:00:00	20.93	18.36	16.05
2014-08-15 12:00:00	21.1315	19.75	17.79	17.08								2014-08-15 12:00:00	21.51	20.79	19.99	19.12								2014-08-15 12:00:00	20.87	18.36	16.05
2014-08-15 13:00:00	21.194	19.75	17.79	17.08								2014-08-15 13:00:00	21.51	20.73	19.99	19.05								2014-08-15 13:00:00	20.87	18.36	16.05
2014-08-15 14:00:00	21.2566	19.75	17.79	17.08								2014-08-15 14:00:00	21.51	20.73	19.99	19.05								2014-08-15 14:00:00	20.87	18.36	16.05
2014-08-15 15:00:00	21.3191	19.75	17.79	17.08								2014-08-15 15:00:00	21.51	20.73	19.99	19.05								2014-08-15 15:00:00	20.87	18.36	16.05
2014-08-15 16:00:00	21.3816	19.75	17.79	17.08								2014-08-15 16:00:00	21.51	20.73	19.99	19.12								2014-08-15 16:00:00	20.87	18.36	16.05
2014-08-15 17:00:00	21.3816	19.75	17.79	17.08								2014-08-15 17:00:00	21.51	20.73	19.99	19.05								2014-08-15 17:00:00	20.8	18.36	16.05
2014-08-15 18:00:00	21.3816	19.75	17.79	17.08								2014-08-15 18:00:00	21.44	20.73	19.99	19.05								2014-08-15 18:00:00	20.8	18.36	16.05
2014-08-15 19:00:00	21.3816	19.75	17.79	17.08								2014-08-15 19:00:00	21.51	20.73	19.99	19.05								2014-08-15 19:00:00	20.8	18.36	16.11
2014-08-15 20:00:00	21.3191	19.75	17.79	17.01								2014-08-15 20:00:00	21.44	20.67	19.99	19.05								2014-08-15 20:00:00	20.8	18.36	16.05
2014-08-15 21:00:00	21.194	19.75	17.79	17.01								2014-08-15 21:00:00	21.44	20.67	19.99	19.05								2014-08-15 21:00:00	20.8	18.36	16.05
2014-08-15 22:00:00	21.1315	19.75	17.79	17.01								2014-08-15 22:00:00	21.44	20.67	19.99	19.05								2014-08-15 22:00:00	20.8	18.36	16.05
2014-08-15 23:00:00	21.0064	19.75	17.79	17.01								2014-08-15 23:00:00	21.44	20.67	19.99	19.05								2014-08-15 23:00:00	20.8	18.36	16.11
2014-08-16	20.9439	19.69	17.73	17.01								2014-08-16	21.44	20.67	19.99	19.05								2014-08-16	20.8	18.36	16.11
2014-08-16 01:00:00	20.8188	19.69	17.73	17.01								2014-08-16 01:00:00	21.44	20.67	19.93	19.05								2014-08-16 01:00:00	20.8	18.36	16.11
2014-08-16 02:00:00	20.7562	19.69	17.73	17.01								2014-08-16 02:00:00	21.38	20.67	19.93	19.05								2014-08-16 02:00:00	20.74	18.36	16.11
2014-08-16 03:00:00	20.6311	19.63	17.73	17.01								2014-08-16 03:00:00	21.38	20.67	19.93	19.05								2014-08-16 03:00:00	20.74	18.36	16.11
2014-08-16 04:00:00	20.5686	19.63	17.73	17.01								2014-08-16 04:00:00	21.38	20.61	19.93	19.05								2014-08-16 04:00:00	20.74	18.36	16.11
2014-08-16 05:00:00	20.506	19.63	17.73	17.01								2014-08-16 05:00:00	21.32	20.61	19.93	19.05								2014-08-16 05:00:00	20.74	18.36	16.11
2014-08-16 06:00:00	20.4435	19.57	17.73	17.01								2014-08-16 06:00:00	21.32	20.61	19.93	19.05								2014-08-16 06:00:00	20.74	18.36	16.11
2014-08-16 07:00:00	20.3184	19.57	17.73	17.01								2014-08-16 07:00:00	21.26	20.61	19.93	19.05								2014-08-16 07:00:00	20.74	18.36	16.11
2014-08-16 08:00:00	20.3184	19.5	17.73	17.01								2014-08-16 08:00:00	21.26	20.61	19.93	19.05								2014-08-16 08:00:00	20.68	18.36	16.11
2014-08-16 09:00:00	20.2559	19.44	17.73	17.01								2014-08-16 09:00:00	21.19	20.61	19.93	19.05								2014-08-16 09:00:00	20.68	18.36	16.11
2014-08-16 10:00:00	20.3184	19.44	17.73	17.01								2014-08-16 10:00:00	21.19	20.61	19.93	19.05								2014-08-16 10:00:00	20.68	18.36	16.11
2014-08-16 11:00:00	20.381	19.38	17.73	17.01								2014-08-16 11:00:00	21.19	20.61	19.93	19.05								2014-08-16 11:00:00	20.68	18.36	16.11
2014-08-16 12:00:00	20.506	19.38	17.73	17.01								2014-08-16 12:00:00	21.13	20.54	19.87	19.05								2014-08-16 12:00:00	20.62	18.36	16.11
2014-08-16 13:00:00	20.5686	19.38	17.66	17.01								2014-08-16 13:00:00	21.13	20.54	19.87	19.05								2014-08-16 13:00:00	20.62	18.36	16.11
2014-08-16 14:00:00	20.6937	19.38	17.66	17.01								2014-08-16 14:00:00	21.13	20.54	19.87	19.05								2014-08-16 14:00:00	20.62	18.36	16.11
2014-08-16 15:00:00	20.8188	19.32	17.66	17.01								2014-08-16 15:00:00	21.13	20.54	19.87	19.05								2014-08-16 15:00:00	20.62	18.36	16.11
2014-08-16 16:00:00	20.9439	19.38	17.66	16.95								2014-08-16 16:00:00	21.13	20.54	19.87	19.05								2014-08-16 16:00:00	20.55	18.3	16.11
2014-08-16 17:00:00	21.0064	19.38	17.66	16.95								2014-08-16 17:00:00	21.13	20.54	19.87	19.05								2014-08-16 17:00:00	20.55	18.36	16.11
2014-08-16 18:00:00	21.0689	19.38	17.66	16.95								2014-08-16 18:00:00	21.13	20.48	19.87	19.05								2014-08-16 18:00:00	20.55	18.3	16.11
2014-08-16 19:00:00	21.1315	19.38	17.66	16.95								2014-08-16 19:00:00	21.13	20.48	19.87	19.05								2014-08-16 19:00:00	20.55	18.3	16.11
2014-08-16 20:00:00	21.0689	19.38	17.66	16.95								2014-08-16 20:00:00	21.13	20.48	19.87	19.05								2014-08-16 20:00:00	20.55	18.3	16.11
2014-08-16 21:00:00	21.0689	19.44	17.6	16.95								2014-08-16 21:00:00	21.13	20.48	19.87	18.99								2014-08-16 21:00:00	20.55	18.3	16.11
2014-08-16 22:00:00	21.0064	19.44	17.6	16.95								2014-08-16 22:00:00	21.13	20.48	19.87	19.05								2014-08-16 22:00:00	20.55	18.3	16.11
2014-08-16 23:00:00	20.9439	19.44	17.6	16.95								2014-08-16 23:00:00	21.13	20.48	19.87	18.99								2014-08-16 23:00:00	20.55	18.3	16.11
2014-08-17	20.8188	19.44	17.6	16.95								2014-08-17	21.13	20.48	19.81	18.99								2014-08-17	20.55	18.3	16.11
2014-08-17 01:00:00	20.7562	19.44	17.6	16.95								2014-08-17 01:00:00	21.13	20.42	19.81	18.99								2014-08-17 01:00:00	20.55	18.3	16.11
2014-08-17 02:00:00	20.6937	19.44	17.6	16.95								2014-08-17 02:00:00	21.13	20.42	19.81	18.99								2014-08-17 02:00:00	20.55	18.3	16.11
2014-08-17 03:00:00	20.6311	19.38	17.6	16.95								2014-08-17 03:00:00	21.13	20.42	19.81	18.99								2014-08-17 03:00:00	20.49	18.3	16.11
2014-08-17 04:00:00	20.5686	19.38	17.6	16.89								2014-08-17 04:00:00	21.13	20.42	19.81	18.99								2014-08-17 04:00:00	20.49	18.3	16.11
2014-08-17 05:00:00	20.506	19.38	17.6	16.89								2014-08-17 05:00:00	21.13	20.42	19.81	18.99								2014-08-17 05:00:00	20.49	18.3	16.11
2014-08-17 06:00:00	20.4435	19.38	17.6	16.89								2014-08-17 06:00:00	21.07	20.42	19.81	18.99								2014-08-17 06:00:00	20.49	18.3	16.11
2014-08-17 07:00:00	20.3184	19.32	17.54	16.89								2014-08-17 07:00:00	21.07	20.42	19.81	18.99								2014-08-17 07:00:00	20.49	18.3	16.11
2014-08-17 08:00:00	20.2559	19.32	17.54	16.89								2014-08-17 08:00:00	21.07	20.42	19.81	18.99								2014-08-17 08:00:00	20.49	18.3	16.11
2014-08-17 09:00:00	20.2559	19.25	17.54	16.89								2014-08-17 09:00:00	21.07	20.42	19.81	18.99								2014-08-17 09:00:00	20.49	18.3	16.11
2014-08-17 10:00:00	20.3184	19.25	17.54	16.89								2014-08-17 10:00:00	21.01	20.36	19.81	18.99								2014-08-17 10:00:00	20.49	18.3	16.11
2014-08-17 11:00:00	20.381	19.25	17.54	16.89								2014-08-17 11:00:00	21.01	20.36	19.74	18.99								2014-08-17 11:00:00	20.43	18.23	16.11
2014-08-17 12:00:00	20.4435	19.19	17.54	16.89								2014-08-17 12:00:00	21.01	20.36	19.74	18.99								2014-08-17 12:00:00	20.43	18.23	16.11
2014-08-17 13:00:00	20.5686	19.19	17.54	16.89								2014-08-17 13:00:00	20.94	20.36	19.74	18.99								2014-08-17 13:00:00	20.43	18.23	16.11
2014-08-17 14:00:00	20.6311	19.19	17.54	16.89								2014-08-17 14:00:00	20.94	20.36	19.74	18.99								2014-08-17 14:00:00	20.43	18.23	16.11
2014-08-17 15:00:00	20.7562	19.19	17.54	16.89								2014-08-17 15:00:00	20.94	20.36	19.74	18.99								2014-08-17 15:00:00	20.43	18.23	16.11
2014-08-17 16:00:00	20.8188	19.19	17.54	16.89								2014-08-17 16:00:00	20.94	20.36	19.74	18.99								2014-08-17 16:00:00	20.43	18.23	16.11
2014-08-17 17:00:00	20.9439	19.19	17.48	16.83								2014-08-17 17:00:00	20.94	20.36	19.74	18.99								2014-08-17 17:00:00	20.43	18.23	16.11
2014-08-17 18:00:00	21.0064	19.19	17.48	16.83								2014-08-17 18:00:00	20.94	20.29	19.74	18.99								2014-08-17 18:00:00	20.43	18.23	16.11
2014-08-17 19:00:00	21.0689	19.25	17.48	16.83								2014-08-17 19:00:00	21.01	20.29	19.74	18.99								2014-08-17 19:00:00	20.37	18.23	16.11
2014-08-17 20:00:00	21.1315	19.25	17.48	16.83								2014-08-17 20:00:00	21.01	20.29	19.74	18.99								2014-08-17 20:00:00	20.37	18.23	16.11
2014-08-17 21:00:00	21.1315	19.25	17.48	16.83								2014-08-17 21:00:00	21.01	20.29	19.74	18.99								2014-08-17 21:00:00	20.37	18.23	16.11
2014-08-17 22:00:00	21.0689	19.25	17.48	16.83								2014-08-17 22:00:00	21.01	20.29	19.74	18.93								2014-08-17 22:00:00	20.37	18.23	16.11
2014-08-17 23:00:00	21.0064	19.32	17.48	16.83								2014-08-17 23:00:00	21.01	20.29	19.74	18.93								2014-08-17 23:00:00	20.37	18.23	16.11
2014-08-18	20.9439	19.32	17.48	16.83								2014-08-18	21.01	20.29	19.68	18.93								2014-08-18	20.37	18.23	16.11
2014-08-18 01:00:00	20.8188	19.32	17.48	16.83								2014-08-18 01:00:00	21.01	20.29	19.68	18.93								2014-08-18 01:00:00	20.37	18.23	16.11
2014-08-18 02:00:00	20.6937	19.32	17.48	16.83								2014-08-18 02:00:00	21.01	20.29	19.68	18.93								2014-08-18 02:00:00	20.37	18.23	16.11
2014-08-18 03:00:00	20.5686	19.32	17.48	16.83								2014-08-18 03:00:00	21.01	20.29	19.68	18.93								2014-08-18 03:00:00	20.37	18.23	16.11
2014-08-18 04:00:00	20.4435	19.32	17.48	16.83								2014-08-18 04:00:00	21.01	20.23	19.68	18.93								2014-08-18 04:00:00	20.37	18.17	16.11
2014-08-18 05:00:00	20.3184	19.25	17.48	16.83								2014-08-18 05:00:00	20.94	20.29	19.68	18.93								2014-08-18 05:00:00	20.37	18.17	16.11
2014-08-18 06:00:00	20.1933	19.25	17.41	16.83								2014-08-18 06:00:00	20.94	20.23	19.68	18.93								2014-08-18 06:00:00	20.37	18.17	16.11
2014-08-18 07:00:00	20.1308	19.19	17.41	16.76								2014-08-18 07:00:00	20.94	20.23	19.68	18.93								2014-08-18 07:00:00	20.37	18.17	16.11
2014-08-18 08:00:00	20.0682	19.19	17.41	16.83								2014-08-18 08:00:00	20.94	20.23	19.68	18.93								2014-08-18 08:00:00	20.3	18.17	16.11
2014-08-18 09:00:00	20.0682	19.13	17.41	16.76								2014-08-18 09:00:00	20.88	20.23	19.68	18.93								2014-08-18 09:00:00	20.3	18.17	16.11
2014-08-18 10:00:00	20.1308	19.13	17.41	16.76								2014-08-18 10:00:00	20.88	20.23	19.68	18.93								2014-08-18 10:00:00	20.3	18.17	16.11
2014-08-18 11:00:00	20.2559	19.07	17.41	16.76								2014-08-18 11:00:00	20.88	20.23	19.68	18.93								2014-08-18 11:00:00	20.3	18.17	16.11
2014-08-18 12:00:00	20.381	19.07	17.41	16.76								2014-08-18 12:00:00	20.82	20.23	19.62	18.93								2014-08-18 12:00:00	20.3	18.17	16.11
2014-08-18 13:00:00	20.5686	19.07	17.41	16.76								2014-08-18 13:00:00	20.82	20.23	19.62	18.93								2014-08-18 13:00:00	20.3	18.17	16.11
2014-08-18 14:00:00	20.8188	19.07	17.41	16.76								2014-08-18 14:00:00	20.82	20.23	19.62	18.93								2014-08-18 14:00:00	20.3	18.17	16.11
2014-08-18 15:00:00	21.0064	19.07	17.41	16.76								2014-08-18 15:00:00	20.88	20.23	19.62	18.93								2014-08-18 15:00:00	20.24	18.17	16.11
2014-08-18 16:00:00	21.194	19.07	17.41	16.76								2014-08-18 16:00:00	20.88	20.23	19.62	18.93								2014-08-18 16:00:00	20.24	18.17	16.11
2014-08-18 17:00:00	21.3191	19.13	17.41	16.76								2014-08-18 17:00:00	20.88	20.17	19.62	18.93								2014-08-18 17:00:00	20.24	18.17	16.11
2014-08-18 18:00:00	21.3816	19.13	17.41	16.76								2014-08-18 18:00:00	20.88	20.17	19.62	18.86								2014-08-18 18:00:00	20.24	18.17	16.11
2014-08-18 19:00:00	21.5067	19.19	17.41	16.76								2014-08-18 19:00:00	20.88	20.17	19.62	18.93								2014-08-18 19:00:00	20.24	18.17	16.11
2014-08-18 20:00:00	21.5067	19.19	17.41	16.76								2014-08-18 20:00:00	20.94	20.17	19.62	18.86								2014-08-18 20:00:00	20.24	18.17	16.11
2014-08-18 21:00:00	21.5067	19.25	17.35	16.76								2014-08-18 21:00:00	20.94	20.17	19.62	18.86								2014-08-18 21:00:00	20.3	18.11	16.11
2014-08-18 22:00:00	21.4442	19.32	17.35	16.76								2014-08-18 22:00:00	20.94	20.17	19.62	18.86								2014-08-18 22:00:00	20.3	18.11	16.11
2014-08-18 23:00:00	21.3816	19.32	17.35	16.7								2014-08-18 23:00:00	20.94	20.17	19.62	18.86								2014-08-18 23:00:00	20.24	18.11	16.11
2014-08-19	21.3191	19.32	17.35	16.7								2014-08-19	20.94	20.17	19.62	18.86								2014-08-19	20.3	18.11	16.11
2014-08-19 01:00:00	21.194	19.38	17.35	16.7								2014-08-19 01:00:00	20.94	20.17	19.62	18.86								2014-08-19 01:00:00	20.3	18.11	16.11
2014-08-19 02:00:00	21.0689	19.38	17.35	16.7								2014-08-19 02:00:00	21.01	20.17	19.62	18.86								2014-08-19 02:00:00	20.3	18.11	16.11
2014-08-19 03:00:00	20.8813	19.38	17.35	16.7								2014-08-19 03:00:00	21.01	20.17	19.62	18.86								2014-08-19 03:00:00	20.3	18.11	16.11
2014-08-19 04:00:00	20.7562	19.38	17.35	16.7								2014-08-19 04:00:00	21.01	20.17	19.62	18.86								2014-08-19 04:00:00	20.3	18.11	16.11
2014-08-19 05:00:00	20.5686	19.32	17.35	16.7								2014-08-19 05:00:00	21.01	20.17	19.56	18.86								2014-08-19 05:00:00	20.3	18.11	16.11
2014-08-19 06:00:00	20.4435	19.32	17.35	16.7								2014-08-19 06:00:00	20.94	20.17	19.56	18.86								2014-08-19 06:00:00	20.3	18.11	16.11
2014-08-19 07:00:00	20.3184	19.32	17.35	16.7								2014-08-19 07:00:00	20.94	20.17	19.56	18.86								2014-08-19 07:00:00	20.3	18.11	16.11
2014-08-19 08:00:00	20.2559	19.25	17.35	16.7								2014-08-19 08:00:00	20.94	20.17	19.56	18.86								2014-08-19 08:00:00	20.3	18.11	16.11
2014-08-19 09:00:00	20.1933	19.25	17.35	16.7								2014-08-19 09:00:00	20.94	20.17	19.56	18.86								2014-08-19 09:00:00	20.3	18.11	16.11
2014-08-19 10:00:00	20.1933	19.19	17.35	16.7								2014-08-19 10:00:00	20.88	20.17	19.56	18.86								2014-08-19 10:00:00	20.24	18.11	16.11
2014-08-19 11:00:00	20.3184	19.13	17.35	16.7								2014-08-19 11:00:00	20.88	20.17	19.56	18.86								2014-08-19 11:00:00	20.24	18.11	16.11
2014-08-19 12:00:00	20.4435	19.13	17.35	16.7								2014-08-19 12:00:00	20.88	20.17	19.56	18.86								2014-08-19 12:00:00	20.24	18.11	16.11
2014-08-19 13:00:00	20.6937	19.13	17.35	16.7								2014-08-19 13:00:00	20.88	20.17	19.56	18.86								2014-08-19 13:00:00	20.24	18.11	16.11
2014-08-19 14:00:00	20.8813	19.13	17.35	16.7								2014-08-19 14:00:00	20.88	20.17	19.56	18.86								2014-08-19 14:00:00	20.24	18.11	16.11
2014-08-19 15:00:00	21.0064	19.13	17.35	16.7								2014-08-19 15:00:00	20.88	20.17	19.56	18.86								2014-08-19 15:00:00	20.24	18.11	16.11
2014-08-19 16:00:00	21.194	19.13	17.35	16.7								2014-08-19 16:00:00	20.88	20.17	19.56	18.8								2014-08-19 16:00:00	20.24	18.05	16.11
2014-08-19 17:00:00	21.2566	19.13	17.35	16.7								2014-08-19 17:00:00	20.88	20.11	19.56	18.86								2014-08-19 17:00:00	20.24	18.05	16.11
2014-08-19 18:00:00	21.3816	19.19	17.35	16.7								2014-08-19 18:00:00	20.88	20.11	19.56	18.8								2014-08-19 18:00:00	20.24	18.05	16.05
2014-08-19 19:00:00	21.3816	19.19	17.35	16.7								2014-08-19 19:00:00	20.94	20.11	19.56	18.86								2014-08-19 19:00:00	20.24	18.05	16.05
2014-08-19 20:00:00	21.4442	19.19	17.35	16.7								2014-08-19 20:00:00	20.94	20.11	19.56	18.8								2014-08-19 20:00:00	20.24	18.05	16.05
2014-08-19 21:00:00	21.4442	19.25	17.35	16.7								2014-08-19 21:00:00	20.94	20.11	19.56	18.8								2014-08-19 21:00:00	20.24	18.05	16.05
2014-08-19 22:00:00	21.4442	19.25	17.35	16.7								2014-08-19 22:00:00	20.94	20.11	19.49	18.8								2014-08-19 22:00:00	20.24	18.05	16.05
2014-08-19 23:00:00	21.4442	19.32	17.35	16.7								2014-08-19 23:00:00	20.94	20.11	19.56	18.8								2014-08-19 23:00:00	20.24	18.05	16.05

## Sheet: Table S1.4
Location	TB1	Thermal	Location	TB4N	Thermal		TB4S	Thermal	Location	TB5-1	Thermal		TB5-2	Thermal
	Depth	Conductivity		Depth	Conductivity		Depth	Conductivity		Depth	Conductivity		Depth	Conductivity
	m	W m-1 °C-1		m	W m-1 °C-1		m	W m-1 °C-1		m	W m-1 °C-1		m	W m-1 °C-1
	0.0508	0.95		0.0508	0.55		0.0508	0.56		0.0508	0.42		0.0508	0.57
	0.1016	1.71		0.1016	0.58		0.1016	0.49		0.1016	0.54		0.1016	0.55
	0.1524	1.39		0.1524	0.64		0.1524	1.23		0.1524	0.54		0.1524	0.54
	0.2032	1.15		0.2032	0.58		0.2032	1.51		0.2032	0.55		0.2032	0.55
	0.254	1.99		0.254	0.59		0.254	1.17		0.254	0.48		0.254	0.55
	0.3048	1.24		0.3048	0.58		0.3048	1.23		0.3048	NM		0.3048	0.55
	0.3556	1.51					0.3556	1.51		0.3556	0.54		0.3556	0.55
	0.4064	1.58					0.4064	1.69		0.4064	0.55		0.4064	0.55
	0.4572	1.55								0.4572	0.57		0.4572	0.57
	0.508	1.77								0.508	0.65
	0.5588	1.64								0.5588	1.61
										0.6096	1.61
	Average (0.05-0.56 m)	1.49818		Average (0.05-0.3 m)	0.586667		Average (0.05-0.41 m)	1.17375		Average (0.05-0.61 m)	0.732727		Average (0.05-0.46 m)	0.553333
	Standard Deviation	0.29839		Standard Deviation	0.0294392		Standard Deviation	0.438046		Standard Deviation	0.437312		Standard Deviation	0.01
0.0-0.1 m average		1.33			0.0-0.1 m average		0.545	both cores			0.0-0.1 m average		0.52	both cores
0.0-0.3 m average		1.405			0.0-0.3 m average		0.809167	both cores			0.0-0.3 m average		0.530909	both cores
0.1-0.51 m average		1.54333			0.1-0.4 m average		1.073	both cores			0.1-0.6 m average		0.669444	both cores
0.1-0.6 m average		1.553									0.0-0.6 m average		0.652	both cores
Maximum		1.99			Maximum		1.69	both cores			Maximum		1.61	both cores
Minimum		0.95			Minimum		0.49	both cores			Minimum		0.42	both cores

## Sheet: Table S1.5
Table S5. Comparison of calculated seepage flux output for daily average temperature profiles ("Bredehoeft", "Schmidt", "Hatch", and Flux-LM models) or daily temperature trends (1DTempPro Version 2) for locations TB1 and TB4. Model input parameters and physical configuration are provided in footnotes. The seepage flux sign for output from Flux-LM and 1DTempPro Version 2 has been modified for cons…
August 2014	7	8	9	10	11	12	13	14	15	16	17	18	19
TB1	Daily Calculated Seepage Flux, cm d-1
Bredehoeft (a)	19.0105	17.8445	18.5356	19.2291	19.7259	19.237	18.6748	15.6231	16.4511	15.7615	16.3532	17.0392	17.8554
Schmidt (b)	4.37245	4.18651	4.12847	4.25128	4.27367	4.25224	4.08931	3.52414	3.33506	3.10476	3.05522	3.09842	3.29393
Schmidt (c)	7.16238	6.4247	7.10952	7.28018	7.34205	6.91221	5.65722	4.22798	4.56989	4.20463	4.78085	5.43319	5.73626
Flux-LM (d)	11.5	10.7	12	12.1	12.1	11.5	9.5	7.8	8.5	8.3	9.8	11	11.1
1DTempPro V2 (e)	12.1	11.6	12.2	12.2	12	12.2	11	9.8	10	11	11.4	12.1	11.5
Hatch (f)	5.97344	11.7686	24.4769	23.9482	23.2141	15.5005	NS	-7.60403	NS	-4.30397	6.74225	21.7631	19.3997
TB4	Daily Calculated Seepage Flux, cm d-1
Bredehoeft (g)	2.89781	2.6658	2.34908	2.49675	3.09369	2.70853	2.51486	2.05054	1.53053	1.13112	1.21063	1.32173	1.23482
Schmidt (h)	1.19256	1.15726	1.13745	1.12463	1.12876	1.1607	1.13975	1.07766	0.934947	0.870859	0.811087	0.772737	0.784978
Schmidt (i)	1.77092	1.56059	1.54304	1.67044	1.74367	1.77335	1.65016	1.05032	1.01876	0.859466	0.865396	0.937091	1.03261
Flux-LM (j)	3.89002	3.23997	3.16563	3.71691	4.11446	3.97679	3.58679	1.3234	1.5923	0.934783	1.29297	1.94587	2.35831
1DTempPro V2 (k)	4.3745	3.9301	4.0692	4.0081	4.2553	4.2664	4.629	2.9644	4.0062	4.2106	4.0941	4.1972	4.5417
Hatch	NS	NS	NS	NS	NS	NS	NS	NS	NS	NS	NS	NS	NS
(a) 10-, 30-, and 52-cm, porosity 0.4, thermal conductivity 1.54 W m-1 C-1
(b) 10- and 52-cm, average daily groundwater temperature (RSK8, RSK13), porosity 0.4, thermal conductivity 1.54 W m-1 C-1
(c) 0- and 10-cm, average daily groundwater temperature (RSK8, RSK13), porosity 0.4, thermal conductivity 1.33 W m-1 C-1
(d) porosity 0.4, solid heat capacity 2x106 J m-3 C-1, layer 1: 0-5.1 cm 0.95 W m-1 C-1, layer 2: 5.1-52 cm 1.54 W m-1 C-1
(e) porosity 0.4, hydraulic conductivity 1 m d-1, solid heat capacity 2x106 J m-3 C-1, layer 1: 0-5.1 cm 0.95 W m-1 C-1, layer 2: 5.1-52 cm 1.54 W m-1 C-1
(f) 0- and 10-cm, porosity 0.4, thermal conductivity 0.95 W m-1 C-1
(g) 10-, 30-, and 60-cm, porosity 0.4, thermal conductivity 1.07 W m-1 C-1
(h) 10- and 60-cm, average daily groundwater temperature (RSK8, RSK13), porosity 0.4, thermal conductivity 1.07 W m-1 C-1
(i) 0- and 10-cm, average daily groundwater temperature (RSK8, RSK13), porosity 0.4, thermal conductivity 0.55 W m-1 C-1
(j) porosity 0.4, solid heat capacity 2x106 J m-3 C-1, layer 1: 0-10 cm 0.55 W m-1 C-1, layer 2: 10-60 cm 1.07 W m-1 C-1
(k) porosity 0.4, hydraulic conductivity 1 m d-1, solid heat capacity 2x106 J m-3 C-1, layer 1: 0-10 cm 0.55 W m-1 C-1, layer 2: 10-60 cm 1.07 W m-1 C-1

## Sheet: Table S1.6
Publication	McCobb, T. D., M. A. Briggs, D. R. LeBlanc, F. D. Day-Lewis and C. D. Johnson. 2018. Evaluating long-term patterns of decreasing groundwater discharge through a lake-bottom permeable reactive barrier. Journal of Environmental Management 220: 233-245.
Data Source	https://www.sciencebase.gov/catalog/item/5a9ef77fe4b0b1c392e5017a
	Seepage Meter		VFLUX			Hatch			Bredehoeft
Ashumet			De 0.13 m2/d			0.01, 0.11 cm			0.01-0.11	Daily Average Temp.		Steady-State
Pond	Mean	St Dev	Mean	St Dev		Median	Average	St Dev	Median	Average	St Dev	iButton Depths
Location	cm d-1	cm d-1	cm d-1	cm d-1		cm d-1	cm d-1	cm d-1	cm d-1	cm d-1	cm d-1	m
S1	14	5	--	--		--	--	--	-16.3231	-17.5708	13.1736	0.01-0.04-0.11
S2	21	6	115	15		45.3316	48.7253	19.6834	88.1321	87.3327	12.1696	0.01-0.07-0.11
S3	5	4	39	9		46.4043	46.9122	13.4079	45.3132	45.4248	8.01301	0.01-0.04-0.11
S4	20	6	--	--		--	--	--	48.8027	47.9545	12.5688	0.01-0.04-0.11
S5	27	6	63	9		64.6575	65.2684	5.50803	67.2928	67.3352	12.6582	0.01-0.04-0.11
S6	62	23	69	8		79.0731	76.3613	8.04584	98.6184	97.8686	11.9134	0.01-0.04-0.11
S7	n/a	n/a	81	6		100.339	98.094	6.21931	94.0833	94.4909	13.0724	0.01-0.04-0.11
					Thermal Conductivity (J m-1 s-1 °C-1)	4.3			4.3
					Porosity	0.4			n/a
					Fluid Heat Capacity (J m-3 °C-1)	4190000			n/a
					Solid Heat Capacity (J m-3 °C-1)	2000000			n/a
					Dispersivity (m)	0.001			n/a

## Sheet: Table S1.7
	Data Symbol	McCallum (0-10)	Hatch (0-10 ke 1.33)	Hatch (0-10 ke 0.95)			Data Symbol	Darcy (Vertical)		Darcy (Horizontal)
	Model	McCallum	Hatch	Hatch			Model	Darcy	Darcy	3PE	3PE
	Thermal Conductivity (J m-1 s-1 °C-1)	n/a	1.33	0.95				n/a	n/a	n/a	n/a
	Porosity	0.4	0.4	0.4				n/a	n/a	n/a	n/a
	Fluid Heat Capacity (J m-3 °C-1)	4190000	4190000	4190000				n/a	n/a	n/a	n/a
	Solid Heat Capacity (J m-3 °C-1)	2000000	2000000	2000000				n/a	n/a	n/a	n/a
	Dispersivity (m)	0.001	0.001	0.001				n/a	n/a	n/a	n/a
	Vertical Hydraulic Conductivity (m/d)	n/a	n/a	n/a				0.3	3	n/a	n/a
	Horizontal Hydraulic Conductivity (m/d)	n/a	n/a	n/a				n/a	n/a	21	30
		Calculated Flux	Calculated Flux	Calculated Flux				Calculated Flux
Day of Month	Date	cm d-1	cm d-1	cm d-1		Day of Month	Date	cm d-1	cm d-1	cm d-1	cm d-1
7.5	2014-08-07 12:00:00	-7.92111	16.3282	5.97344		7	2014-08-07	0.254646	2.54646	3.85932	5.51332
8.5	2014-08-08 12:00:00	-4.71021	23.7653	11.7686		7.16667	2014-08-07 04:00:00	0.246325	2.46325	3.882	5.54571
9.5	2014-08-09 12:00:00	11.1874	39.9585	24.4769		7.33333	2014-08-07 08:00:00	0.246325	2.46325	3.87663	5.53805
10.5	2014-08-10 12:00:00	13.882	39.2869	23.9482		7.5	2014-08-07 12:00:00	0.237171	2.37171	3.8225	5.46071
11.5	2014-08-11 12:00:00	13.3864	38.3546	23.2141		7.66667	2014-08-07 16:00:00	0.248821	2.48821	3.72701	5.3243
12.5	2014-08-12 12:00:00	-0.0498005	28.5359	15.5005		7.83333	2014-08-07 20:00:00	0.22552	2.2552	3.71255	5.30364
13.5	2014-08-13 12:00:00	no solution	no solution	no solution		8	2014-08-08	0.229681	2.29681	3.76224	5.37463
14.5	2014-08-14 12:00:00	-14.899	-1.31103	-7.60403		8.16667	2014-08-08 04:00:00	0.217198	2.17198	3.81752	5.45359
15.5	2014-08-15 12:00:00	no solution	no solution	no solution		8.33333	2014-08-08 08:00:00	0.215534	2.15534	3.76385	5.37693
16.5	2014-08-16 12:00:00	-13.7082	2.97717	-4.30397		8.5	2014-08-08 12:00:00	0.226352	2.26352	3.64829	5.21185
17.5	2014-08-17 12:00:00	-8.13698	17.3168	6.74225		8.66667	2014-08-08 16:00:00	0.220527	2.20527	3.61316	5.16166
18.5	2014-08-18 12:00:00	4.34265	36.5109	21.7631		8.83333	2014-08-08 20:00:00	0.219695	2.19695	3.59354	5.13363
19.5	2014-08-19 12:00:00	0.596305	33.5051	19.3997		9	2014-08-09	0.227184	2.27184	3.65243	5.21776
						9.16667	2014-08-09 04:00:00	0.197226	1.97226	3.71383	5.30547
						9.33333	2014-08-09 08:00:00	0.201387	2.01387	3.6663	5.23757
						9.5	2014-08-09 12:00:00	0.207212	2.07212	3.5433	5.06186
						9.66667	2014-08-09 16:00:00	0.189736	1.89736	3.55542	5.07917
						9.83333	2014-08-09 20:00:00	0.213037	2.13037	3.53351	5.04788
						10	2014-08-10	0.213037	2.13037	3.59511	5.13587
						10.1667	2014-08-10 04:00:00	0.211373	2.11373	3.65116	5.21595
						10.3333	2014-08-10 08:00:00	0.198058	1.98058	3.63341	5.19059
						10.5	2014-08-10 12:00:00	0.213037	2.13037	3.48372	4.97675
						10.6667	2014-08-10 16:00:00	0.189736	1.89736	3.41987	4.88552
						10.8333	2014-08-10 20:00:00	0.189736	1.89736	3.48883	4.98405
						11	2014-08-11	0.208877	2.08877	3.56099	5.08713
						11.1667	2014-08-11 04:00:00	0.22552	2.2552	3.57797	5.11139
						11.3333	2014-08-11 08:00:00	0.218031	2.18031	3.58038	5.11483
						11.5	2014-08-11 12:00:00	0.223024	2.23024	3.44876	4.9268
						11.6667	2014-08-11 16:00:00	0.213037	2.13037	3.38444	4.83492
						11.8333	2014-08-11 20:00:00	0.219695	2.19695	3.47145	4.95922
						12	2014-08-12	0.228017	2.28017	3.53965	5.05664
						12.1667	2014-08-12 04:00:00	0.230513	2.30513	3.63641	5.19486
						12.3333	2014-08-12 08:00:00	0.217198	2.17198	3.59706	5.13866
						12.5	2014-08-12 12:00:00	0.217198	2.17198	3.4883	4.98329
						12.6667	2014-08-12 16:00:00	0.228017	2.28017	3.45635	4.93764
						12.8333	2014-08-12 20:00:00	0.22552	2.2552	3.53446	5.04924
						13	2014-08-13	0.238835	2.38835	3.60915	5.15593
						13.1667	2014-08-13 04:00:00	0.24466	2.4466	3.72261	5.31801
						13.3333	2014-08-13 08:00:00	0.193897	1.93897	3.49477	4.99253
						13.5	2014-08-13 12:00:00	0.111512	1.11512	3.27343	4.67632
						13.6667	2014-08-13 16:00:00	0.196394	1.96394	3.35402	4.79145
						13.8333	2014-08-13 20:00:00	0.121498	1.21498	2.99905	4.28436
						14	2014-08-14	0.106519	1.06519	3.0439	4.34843
						14.1667	2014-08-14 04:00:00	0.134813	1.34813	3.07701	4.39572
						14.3333	2014-08-14 08:00:00	0.131484	1.31484	3.05324	4.36178
						14.5	2014-08-14 12:00:00	0.0815534	0.815534	3.03578	4.33683
						14.6667	2014-08-14 16:00:00	0.162275	1.62275	2.9489	4.21271
						14.8333	2014-08-14 20:00:00	0.117337	1.17337	2.9614	4.23056
						15	2014-08-15	0.120666	1.20666	3.01825	4.31179
						15.1667	2014-08-15 04:00:00	0.136477	1.36477	3.10394	4.43421
						15.3333	2014-08-15 08:00:00	0.133148	1.33148	3.0966	4.42371
						15.5	2014-08-15 12:00:00	0.12982	1.2982	3.09372	4.4196
						15.6667	2014-08-15 16:00:00	0.127323	1.27323	3.10049	4.42928
						15.8333	2014-08-15 20:00:00	0.143135	1.43135	3.16542	4.52203
						16	2014-08-16	0.168932	1.68932	3.27279	4.67541
						16.1667	2014-08-16 04:00:00	0.192233	1.92233	3.29423	4.70604
						16.3333	2014-08-16 08:00:00	0.182247	1.82247	3.30299	4.71856
						16.5	2014-08-16 12:00:00	0.153953	1.53953	3.31341	4.73344
						16.6667	2014-08-16 16:00:00	0.19473	1.9473	3.25544	4.65063
						16.8333	2014-08-16 20:00:00	0.17975	1.7975	3.3335	4.76215
						17	2014-08-17	0.218031	2.18031	3.45405	4.93435
						17.1667	2014-08-17 04:00:00	0.230513	2.30513	3.55066	5.07237
						17.3333	2014-08-17 08:00:00	0.245492	2.45492	3.62094	5.17277
						17.5	2014-08-17 12:00:00	0.197226	1.97226	3.58731	5.12473
						17.6667	2014-08-17 16:00:00	0.212205	2.12205	3.52786	5.03981
						17.8333	2014-08-17 20:00:00	0.214702	2.14702	3.51792	5.02559
						18	2014-08-18	0.221359	2.21359	3.61895	5.16992
						18.1667	2014-08-18 04:00:00	0.247989	2.47989	3.67358	5.24798
						18.3333	2014-08-18 08:00:00	0.223024	2.23024	3.66155	5.23079
						18.5	2014-08-18 12:00:00	0.272122	2.72122	3.52531	5.03616
						18.6667	2014-08-18 16:00:00	0.246325	2.46325	3.4713	4.959
						18.8333	2014-08-18 20:00:00	0.22552	2.2552	3.51821	5.02601
						19	2014-08-19	0.214702	2.14702	3.61073	5.15819
						19.1667	2014-08-19 04:00:00	0.247157	2.47157	3.70377	5.2911
						19.3333	2014-08-19 08:00:00	0.23301	2.3301	3.67544	5.25063
						19.5	2014-08-19 12:00:00	0.218863	2.18863	3.6097	5.15672
						19.6667	2014-08-19 16:00:00	0.234674	2.34674	3.52317	5.03309
						19.8333	2014-08-19 20:00:00	0.223856	2.23856	3.5277	5.03957

## Sheet: Table S1.8
	Location	TB1	TB1	TB1	TB1			TB4	TB4	TB4	TB4			TB5	TB5				PZ5		RSK12-RSK15-PZ5
	Data Symbol	Bredehoeft (0-30 ke 1.41)	Bredehoeft (10-52 ke 1.54)	Schmidt (0-10, 1.33, GW)	Schmidt (10-52, 1.54, GW)			Bredehoeft (0-30 ke 0.81)	Bredehoeft (10-60 ke 1.07)	Schmidt (0-10, 0.55, GW)	Schmidt (10-60, 1.07, GW)			Bredehoeft (10-60 ke 1.07)	Schmidt (10-60, 1.07, GW)			Data Symbol	Darcy (Vertical)		Darcy (Horizontal)
	Model	Bredehoeft	Bredehoeft	Schmidt	Schmidt			Bredehoeft	Bredehoeft	Schmidt	Schmidt			Bredehoeft	Schmidt			Model	Darcy	Darcy	3PE	3PE
	Thermal Conductivity (J m-1 s-1 °C-1)	1.41	1.54	1.33	1.54			0.81	1.07	0.55	1.07			0.669444	0.669444				n/a	n/a	n/a	n/a
	Porosity	n/a	n/a	n/a	n/a			n/a	n/a	n/a	n/a			n/a	n/a				n/a	n/a	n/a	n/a
	Fluid Heat Capacity (J m-3 °C-1)	n/a	n/a	n/a	n/a			n/a	n/a	n/a	n/a			n/a	n/a				n/a	n/a	n/a	n/a
	Solid Heat Capacity (J m-3 °C-1)	n/a	n/a	n/a	n/a			n/a	n/a	n/a	n/a			n/a	n/a				n/a	n/a	n/a	n/a
	Dispersivity (m)	n/a	n/a	n/a	n/a			n/a	n/a	n/a	n/a			n/a	n/a				n/a	n/a	n/a	n/a
	Vertical Hydraulic Conductivity (m/d)	n/a	n/a	n/a	n/a			n/a	n/a	n/a	n/a			n/a	n/a				0.3	3	n/a	n/a
	Horizontal Hydraulic Conductivity (m/d)	n/a	n/a	n/a	n/a			n/a	n/a	n/a	n/a			n/a	n/a				n/a	n/a	21	30
		Calculated Flux																	Calculated Flux
Day of Month	Date	cm d-1	cm d-1	cm d-1	cm d-1	Day of Month	Date	cm d-1	cm d-1	cm d-1	cm d-1	Day of Month	Date	cm d-1	cm d-1		Day of Month	Date	cm d-1	cm d-1	cm d-1	cm d-1
7.5	2014-08-07 12:00:00	11.3134	19.0105	7.16238	4.37245	7.5	2014-08-07 12:00:00	12.5286	3.41674	1.77092	1.19256	7.5	2014-08-07 12:00:00	4.09	2.48		7	2014-08-07	0.254646	2.54646	3.85932	5.51332
8.5	2014-08-08 12:00:00	10.4487	17.8445	6.4247	4.18651	8.5	2014-08-08 12:00:00	11.4901	3.03022	1.56059	1.15726	8.5	2014-08-08 12:00:00	3.9	2.46		7.16667	2014-08-07 04:00:00	0.246325	2.46325	3.882	5.54571
9.5	2014-08-09 12:00:00	12.7819	18.5356	7.10952	4.12847	9.5	2014-08-09 12:00:00	11.6741	2.75551	1.54304	1.13745	9.5	2014-08-09 12:00:00	3.6	2.43		7.33333	2014-08-07 08:00:00	0.246325	2.46325	3.87663	5.53805
10.5	2014-08-10 12:00:00	12.5003	19.2291	7.28018	4.25128	10.5	2014-08-10 12:00:00	12.6746	3.0175	1.67044	1.12463	10.5	2014-08-10 12:00:00	3.71	2.41		7.5	2014-08-07 12:00:00	0.237171	2.37171	3.8225	5.46071
11.5	2014-08-11 12:00:00	12.0797	19.7259	7.34205	4.27367	11.5	2014-08-11 12:00:00	13.1226	3.3887	1.74367	1.12876	11.5	2014-08-11 12:00:00	3.9	2.42		7.66667	2014-08-07 16:00:00	0.248821	2.48821	3.72701	5.3243
12.5	2014-08-12 12:00:00	11.1839	19.237	6.91221	4.25224	12.5	2014-08-12 12:00:00	12.9863	3.16718	1.77335	1.1607	12.5	2014-08-12 12:00:00	4.03	2.45		7.83333	2014-08-07 20:00:00	0.22552	2.2552	3.71255	5.30364
13.5	2014-08-13 12:00:00	6.69673	18.6748	5.65722	4.08931	13.5	2014-08-13 12:00:00	12.2339	2.92489	1.65016	1.13975	13.5	2014-08-13 12:00:00	3.86	2.44		8	2014-08-08	0.229681	2.29681	3.76224	5.37463
14.5	2014-08-14 12:00:00	5.12743	15.6231	4.22798	3.52414	14.5	2014-08-14 12:00:00	7.48738	2.17142	1.05032	1.07766	14.5	2014-08-14 12:00:00	3.14	2.32		8.16667	2014-08-08 04:00:00	0.217198	2.17198	3.81752	5.45359
15.5	2014-08-15 12:00:00	6.26363	16.4511	4.56989	3.33506	15.5	2014-08-15 12:00:00	8.92777	1.56325	1.01876	0.934947	15.5	2014-08-15 12:00:00	2.74	2.19		8.33333	2014-08-08 08:00:00	0.215534	2.15534	3.76385	5.37693
16.5	2014-08-16 12:00:00	6.28858	15.7615	4.20463	3.10476	16.5	2014-08-16 12:00:00	7.7402	1.37498	0.859466	0.870859	16.5	2014-08-16 12:00:00	2.47	2.08		8.5	2014-08-08 12:00:00	0.226352	2.26352	3.64829	5.21185
17.5	2014-08-17 12:00:00	9.42561	16.3532	4.78085	3.05522	17.5	2014-08-17 12:00:00	9.28529	1.15751	0.865396	0.811087	17.5	2014-08-17 12:00:00	2.38	2.01		8.66667	2014-08-08 16:00:00	0.220527	2.20527	3.61316	5.16166
18.5	2014-08-18 12:00:00	11.577	17.0392	5.43319	3.09842	18.5	2014-08-18 12:00:00	10.3482	1.42445	0.937091	0.772737	18.5	2014-08-18 12:00:00	2.49	1.97		8.83333	2014-08-08 20:00:00	0.219695	2.19695	3.59354	5.13363
19.5	2014-08-19 12:00:00	11.3568	17.8554	5.73626	3.29393	19.5	2014-08-19 12:00:00	11.5704	1.70876	1.03261	0.784978	19.5	2014-08-19 12:00:00	2.79	1.96		9	2014-08-09	0.227184	2.27184	3.65243	5.21776
																	9.16667	2014-08-09 04:00:00	0.197226	1.97226	3.71383	5.30547
																	9.33333	2014-08-09 08:00:00	0.201387	2.01387	3.6663	5.23757
	Maximum	12.7819	19.7259	7.34205	4.37245			13.1226	3.41674	1.77335	1.19256			4.09	2.48		9.5	2014-08-09 12:00:00	0.207212	2.07212	3.5433	5.06186
	Minimum	5.12743	15.6231	4.20463	3.05522			7.48738	1.15751	0.859466	0.772737			2.38	1.96		9.66667	2014-08-09 16:00:00	0.189736	1.89736	3.55542	5.07917
																	9.83333	2014-08-09 20:00:00	0.213037	2.13037	3.53351	5.04788
Max ke (W m-1 °C-1)	Maximum	18.0397	27.8401	10.3622	6.17104			18.5205	4.82221	2.50281	1.68312			5.77241	3.50014		10	2014-08-10	0.213037	2.13037	3.59511	5.13587
1.99		7.23659	22.0496	5.93419	4.31198			10.5673	1.63365	1.21301	1.0906			3.35901	2.76624		10.1667	2014-08-10 04:00:00	0.211373	2.11373	3.65116	5.21595
Min ke (W m-1 °C-1)	Minimum	3.80738	5.8758	2.18699	1.30243			3.90885	1.01775	0.528231	0.355232			1.2183	0.738723		10.3333	2014-08-10 08:00:00	0.198058	1.98058	3.63341	5.19059
0.42		2.15558	6.56798	1.76763	1.28442			3.14771	0.486619	0.361321	0.32486			1.00056	0.823987		10.5	2014-08-10 12:00:00	0.213037	2.13037	3.48372	4.97675
																	10.6667	2014-08-10 16:00:00	0.189736	1.89736	3.41987	4.88552
																	10.8333	2014-08-10 20:00:00	0.189736	1.89736	3.48883	4.98405
																	11	2014-08-11	0.208877	2.08877	3.56099	5.08713
																	11.1667	2014-08-11 04:00:00	0.22552	2.2552	3.57797	5.11139
																	11.3333	2014-08-11 08:00:00	0.218031	2.18031	3.58038	5.11483
																	11.5	2014-08-11 12:00:00	0.223024	2.23024	3.44876	4.9268
																	11.6667	2014-08-11 16:00:00	0.213037	2.13037	3.38444	4.83492
																	11.8333	2014-08-11 20:00:00	0.219695	2.19695	3.47145	4.95922
																	12	2014-08-12	0.228017	2.28017	3.53965	5.05664
																	12.1667	2014-08-12 04:00:00	0.230513	2.30513	3.63641	5.19486
																	12.3333	2014-08-12 08:00:00	0.217198	2.17198	3.59706	5.13866
																	12.5	2014-08-12 12:00:00	0.217198	2.17198	3.4883	4.98329
																	12.6667	2014-08-12 16:00:00	0.228017	2.28017	3.45635	4.93764
																	12.8333	2014-08-12 20:00:00	0.22552	2.2552	3.53446	5.04924
																	13	2014-08-13	0.238835	2.38835	3.60915	5.15593
																	13.1667	2014-08-13 04:00:00	0.24466	2.4466	3.72261	5.31801
																	13.3333	2014-08-13 08:00:00	0.193897	1.93897	3.49477	4.99253
																	13.5	2014-08-13 12:00:00	0.111512	1.11512	3.27343	4.67632
																	13.6667	2014-08-13 16:00:00	0.196394	1.96394	3.35402	4.79145
																	13.8333	2014-08-13 20:00:00	0.121498	1.21498	2.99905	4.28436
																	14	2014-08-14	0.106519	1.06519	3.0439	4.34843
																	14.1667	2014-08-14 04:00:00	0.134813	1.34813	3.07701	4.39572
																	14.3333	2014-08-14 08:00:00	0.131484	1.31484	3.05324	4.36178
																	14.5	2014-08-14 12:00:00	0.0815534	0.815534	3.03578	4.33683
																	14.6667	2014-08-14 16:00:00	0.162275	1.62275	2.9489	4.21271
																	14.8333	2014-08-14 20:00:00	0.117337	1.17337	2.9614	4.23056
																	15	2014-08-15	0.120666	1.20666	3.01825	4.31179
																	15.1667	2014-08-15 04:00:00	0.136477	1.36477	3.10394	4.43421
																	15.3333	2014-08-15 08:00:00	0.133148	1.33148	3.0966	4.42371
																	15.5	2014-08-15 12:00:00	0.12982	1.2982	3.09372	4.4196
																	15.6667	2014-08-15 16:00:00	0.127323	1.27323	3.10049	4.42928
																	15.8333	2014-08-15 20:00:00	0.143135	1.43135	3.16542	4.52203
																	16	2014-08-16	0.168932	1.68932	3.27279	4.67541
																	16.1667	2014-08-16 04:00:00	0.192233	1.92233	3.29423	4.70604
																	16.3333	2014-08-16 08:00:00	0.182247	1.82247	3.30299	4.71856
																	16.5	2014-08-16 12:00:00	0.153953	1.53953	3.31341	4.73344
																	16.6667	2014-08-16 16:00:00	0.19473	1.9473	3.25544	4.65063
																	16.8333	2014-08-16 20:00:00	0.17975	1.7975	3.3335	4.76215
																	17	2014-08-17	0.218031	2.18031	3.45405	4.93435
																	17.1667	2014-08-17 04:00:00	0.230513	2.30513	3.55066	5.07237
																	17.3333	2014-08-17 08:00:00	0.245492	2.45492	3.62094	5.17277
																	17.5	2014-08-17 12:00:00	0.197226	1.97226	3.58731	5.12473
																	17.6667	2014-08-17 16:00:00	0.212205	2.12205	3.52786	5.03981
																	17.8333	2014-08-17 20:00:00	0.214702	2.14702	3.51792	5.02559
																	18	2014-08-18	0.221359	2.21359	3.61895	5.16992
																	18.1667	2014-08-18 04:00:00	0.247989	2.47989	3.67358	5.24798
																	18.3333	2014-08-18 08:00:00	0.223024	2.23024	3.66155	5.23079
																	18.5	2014-08-18 12:00:00	0.272122	2.72122	3.52531	5.03616
																	18.6667	2014-08-18 16:00:00	0.246325	2.46325	3.4713	4.959
																	18.8333	2014-08-18 20:00:00	0.22552	2.2552	3.51821	5.02601
																	19	2014-08-19	0.214702	2.14702	3.61073	5.15819
																	19.1667	2014-08-19 04:00:00	0.247157	2.47157	3.70377	5.2911
																	19.3333	2014-08-19 08:00:00	0.23301	2.3301	3.67544	5.25063
																	19.5	2014-08-19 12:00:00	0.218863	2.18863	3.6097	5.15672
																	19.6667	2014-08-19 16:00:00	0.234674	2.34674	3.52317	5.03309
																	19.8333	2014-08-19 20:00:00	0.223856	2.23856	3.5277	5.03957

## Sheet: Figure S5 Values
Location	TB1	Depth (m)	0			TB1	Depth (m)	0.1			TB1	Depth (m)	0.1			Diel Fit Quality Assessment
Date	2014-08-13	Resolution	Diel	Harmonic	Date	2014-08-14	Resolution	Diel	Harmonic	Date	2014-08-19	Resolution	Diel	Harmonic
	Raw Data	Range	Fit	Fit		Raw Data	Range	Fit	Fit		Raw Data	Range	Fit	Fit
	Temperature					Temperature					Temperature						Diel R2	Diel R2	Amplitude	Warning	Failure
Hour of Day	°C	°C	°C	°C		°C	°C	°C	°C		°C	°C	°C	°C		Date	To	Tz	Ratio	Limit	Limit
0	23.3825	23.32	22.6243	22.8395		20.38	20.3175	20.182	20.2503		19.32	19.2575	19.3388	19.3381		2014-08-07	0.801	0.932	0.299661	0.95	0.9
1	23.32	23.2575	22.7427	23.2677		20.32	20.2575	20.2158	20.3349		19.38	19.3175	19.3569	19.3725		2014-08-08	0.973	0.961	0.255089	0.95	0.9
2	23.195	23.1325	22.8464	23.377		20.32	20.2575	20.2378	20.3409		19.38	19.3175	19.3672	19.3877		2014-08-09	0.979	0.896	0.172974	0.95	0.9
3	23.1325	23.07	22.9282	23.214		20.25	20.1875	20.2465	20.2865		19.38	19.3175	19.3689	19.3808		2014-08-10	0.971	0.872	0.175972	0.95	0.9
4	23.0074	22.9449	22.9825	22.9788		20.25	20.1875	20.2413	20.2186		19.38	19.3175	19.3618	19.3603		2014-08-11	0.949	0.764	0.180194	0.95	0.9
5	22.9449	22.8824	23.0057	22.8453		20.19	20.1275	20.2226	20.1724		19.32	19.2575	19.3466	19.3387		2014-08-12	0.978	0.934	0.228767	0.95	0.9
6	22.8824	22.8199	22.9961	22.834		20.13	20.0675	20.1915	20.1483		19.32	19.2575	19.3242	19.3214		2014-08-13	0.521	0.707	0.36336	0.95	0.9
7	22.7573	22.6948	22.9545	22.8392		20.13	20.0675	20.1503	20.1223		19.32	19.2575	19.2961	19.3031		2014-08-14	0.986	0.82	0.42199	0.95	0.9
8	22.6948	22.6323	22.8837	22.7628		20.07	20.0075	20.1018	20.077		19.25	19.1875	19.2643	19.2741		2014-08-15	0.446	0.749	0.750601	0.95	0.9
9	22.6323	22.5698	22.7884	22.614		20	19.9375	20.0492	20.0191		19.25	19.1875	19.2309	19.2318		2014-08-16	0.982	0.837	0.390128	0.95	0.9
10	22.5698	22.5073	22.6752	22.485		20	19.9375	19.9962	19.9705		19.19	19.1275	19.1982	19.1848		2014-08-17	0.979	0.884	0.293491	0.95	0.9
11	22.4447	22.3822	22.5518	22.4431		19.94	19.8775	19.9463	19.9437		19.13	19.0675	19.1685	19.1472		2014-08-18	0.986	0.973	0.188737	0.95	0.9
12	22.4447	22.3822	22.4266	22.4604		19.94	19.8775	19.903	19.9297		19.13	19.0675	19.1437	19.1277		2014-08-19	0.983	0.957	0.203239	0.95	0.9
13	22.3822	22.3197	22.3082	22.4527		19.88	19.8175	19.8692	19.9106		19.13	19.0675	19.1256	19.124
14	22.3822	22.3197	22.2045	22.3785		19.88	19.8175	19.8472	19.882		19.13	19.0675	19.1153	19.127
15	22.3196	22.2571	22.1227	22.2848		19.88	19.8175	19.8385	19.8596		19.13	19.0675	19.1136	19.1302
16	22.3196	22.2571	22.0684	22.2462		19.88	19.8175	19.8437	19.8626		19.13	19.0675	19.1207	19.1345
17	22.2571	22.1946	22.0452	22.2653		19.88	19.8175	19.8624	19.8899		19.13	19.0675	19.1359	19.1451
18	22.1321	22.0696	22.0547	22.2492		19.88	19.8175	19.8935	19.9184		19.19	19.1275	19.1583	19.1644
19	22.0695	22.007	22.0964	22.1049		19.94	19.8775	19.9347	19.9255		19.19	19.1275	19.1864	19.1888
20	21.9445	21.882	22.1672	21.8649		19.94	19.8775	19.9832	19.9168		19.19	19.1275	19.2182	19.2128
21	21.8819	21.8194	22.2625	21.7076		19.94	19.8775	20.0358	19.928		19.25	19.1875	19.2516	19.2355
22	21.8194	21.7569	22.3757	21.829		20	19.9375	20.0888	19.995		19.25	19.1875	19.2843	19.2621
23	21.6943	21.6318	22.4991	22.2666		20	19.9375	20.1387	20.1173		19.32	19.2575	19.314	19.2974
23		21.7568					20.0625					19.3825
22		21.8819					20.0625					19.3125
21		21.9444					20.0025					19.3125
20		22.007					20.0025					19.2525
19		22.132					20.0025					19.2525
18		22.1946					19.9425					19.2525
17		22.3196					19.9425					19.1925
16		22.3821					19.9425					19.1925
15		22.3821					19.9425					19.1925
14		22.4447					19.9425					19.1925
13		22.4447					19.9425					19.1925
12		22.5072					20.0025					19.1925
11		22.5072					20.0025					19.1925
10		22.6323					20.0625					19.2525
9		22.6948					20.0625					19.3125
8		22.7573					20.1325					19.3125
7		22.8198					20.1925					19.3825
6		22.9449					20.1925					19.3825
5		23.0074					20.2525					19.3825
4		23.0699					20.3125					19.4425
3		23.195					20.3125					19.4425
2		23.2575					20.3825					19.4425
1		23.3825					20.3825					19.4425
0		23.445					20.4425					19.3825
0		23.32					20.3175					19.2575
