# Supplementary material for: Spreadsheet Tools for Quantifying Seepage Flux Across the GW-SW Interface
Source: Water Resour Res. Author manuscript; Available in PMC 2022 Jan 1. (PMC7970483; doi:10.1029/2019wr026232)
Supplement: Data Set S1 [file NIHMS1673426-supplement-Data_Set_S1.xlsm]

## Sheet: Tutorial
		DOUBLE CLICK THE ICON BELOW

## Sheet: Bredehoeft
	ke =	1.56	J/(m.s.C)
	ρfCf =	4190000	J/(m3.C)
												Upward Flow
													qz =	8.07264	cm/day
	Water			To =	19.87	oC
	Sediment
									z =	0.3	m
				Tz =	17.53	oC
								L =	0.7	m
				TL =	16.21	oC
	β =	-1.75667
	EQ =	1.10875e-09

## Sheet: Schmidt
	ke =	0.7	J/(m.s.C)
	ρfCf =	4190000	J/(m3.C)
												Upward Flow
													qz =	4.41066	cm/day
	Water			To =	25.36	oC
	Sediment
									z =	0.45	m
				Tz =	16.11	oC
	Constant Groundwater Temperature			Tgw =	12.98	oC

## Sheet: Test Data
Bredehoeft	ke	ρfCf	To	Tz	TL	z	L		qz	Note
	J/(m.s.C)	J/(m3.C)	oC	oC	oC	m	m		m/day
TestData 1	1.56	4190000	19.87	17.53	16.21	0.3	0.7		0.0807	Upward Flow
TestData 2	0.59	4190000	18.1	17.89	15.12	0.3	0.6		-0.1046	Downward Flow
TestData 3	0.59	4120000	18.1	17.89	17.92	0.3	0.6		-	invalid temperature gradient
TestData 4	1.56	4120000	1	1.2	16	99	100		-	Solution not found
Schmidt	ke	ρfCf	To	Tz	Tgw	z			qz	Note
	J/(m.s.C)	J/(m3.C)	oC	oC	oC	m			m/day
TestData 1	0.7	4190000	25.36	16.11	12.98	0.45			0.0441	Upward Flow
TestData 2	0.7	4190000	6.23	7.54	12.98	0.45			0.0069	Upward Flow
TestData 3	2.19	4190000	21.34	11.56	12.36	0.75			-	invalid temperature gradient
TestData 4	2.19	4190000	21.34	21.34	12.36	0.75			-	invalid temperature gradient

## Sheet: Parameter Reference
Thermal Conductivity of Water and Sediments
			Thermal
			Conductivity
Sediment	Sediment		(Saturated)
Environment	Type & Texture	Method of Determination	(J/m.s.°C)	Source
Liquid Water	not applicable	cited reference	0.6	1, 2
Wetland or bog	peat	heat flux model calibration	0.3 - 0.5	4, 8
Lake sediment	soft mud	direct measurement	0.46 - 0.59	11
Tidal flat sediment	silty mud	direct measurement	0.66 - 0.70	7
Coastal lagoon, 5 meters from shore	sandy sediment with higher organic content	direct measurement	0.62 - 0.83	3
Estuary	fine muddy	direct measurement	0.78 - 0.98	10
Ocean	clayey sediment	direct measurement	1.0 - 1.24	9
Ocean	sandy sediment	direct measurement	1.41 - 1.73	9
Coastal lagoon, 20 meters from shore	sandy sediment	direct measurement	1.56 - 2.19	3
Riverbed	sand and gravel	heat flux model calibration to seepage measurements	1.9	5
Aquifer	sand and gravel	direct measurement, heat flux model calibration	2.14 - 2.69	6
Source Reference
1	USGS. 2003. Heat as a Tool for Studying the Movement of Ground Water Near Streams. Stonestrom, D.A., Constantz, J. (editors), Circular 1260, Reston, Virginia.
2	Sharqawy, M. H., Lienhard V, J. H., Zubair, S. M. 2010. The thermophysical properties of seawater: A review of existing correlations and data. Desalination and Water Treatment, 16: 354-380.
3	Duque, C., Müller, S., Sebok, E., Haider, K., Engesgaard, P. 2016. Estimating groundwater discharge to surface waters using heat as a tracer in low flux environments: the role of thermal conductivity. Hydrological Processes, 30: 383-395.
4	McKenzie, J.M., Siegel, D.I., Rosenberry, D.O., Glaser, P.H., Voss, C.I. 2007. Heat transport in the Red Lake Bog, Glacial lake Agassiz Peatlands. Hyrological Processes, 21: 369-378.
5	Briggs, M. A., Voytek, E. B., Day-Lewis, F. D., Rosenberry, D. O., Lane, J. W. 2013. Understanding water column and streambed thermal refugia for endangered mussels in the Delware River. Environmental Science and Technology, 47: 11423-11431.
6	Markle, J. M., R. A. Schincariol, J. H. Sass, and J. W. Molson. 2006. Characterizing the two-dimensional thermal conductivity distribution in a sand and gravel aquifer. Soil Science Society of America Journal, 70: 1281-1294.
7	Moqsud, M. A., Hayashi, S., Du, J. J., Suetsugu, D. 2008. Appraisal of thermal properties of mud in the Ariake Sea, Japan. American Journal of Environmental Sciences, 4: 129-135.
8	Hayashi, M., Goeller, N., Quinton, W. L., Wright, N. 2007. A simple heat-conduction method for simulating the frost-table depth in hydrological models. Hydrological Processes, 21: 2610-2622.
9	Goto, S., Matsubayashi, O. 2008. Inversion of the needle-probe data for sediment thermal properties of the eastern flank of the Juan de Fuca Ridge. Journal of Geophysical Research, 113: B08105.
10	Harrison, S. J., Phizacklea, A. P. 1985. Seasonal changes in heat flux and heat storage in the intertidal mudflats of the Forth Estuary, Scotland. Journal of Climatology, 5: 473-485.
11	Likens, G. E., Johnson, N. M. 1969. Measurement and analysis of the annual heat budget for the sediments in two Wisconsin lakes. Limnology and Oceanography, 14: 115-135.
