# Supplementary material for: Spreadsheet Tools for Quantifying Seepage Flux Across the GW-SW Interface
Source: Water Resour Res. Author manuscript; Available in PMC 2022 Jan 1. (PMC7970483; doi:10.1029/2019wr026232)
Supplement: Data Set S2 [file NIHMS1673426-supplement-Data_Set_S2.xlsm]

## Sheet: Tutorial
	DOUBLE CLICK THE ICON BELOW

## Sheet: Hatch
						η =	0.6			ke =	0.84	J/(m.s.C)
						ρfCf =	4190000	J/(m3.C)		β =	0.001	m
						ρsCs =	2000000	J/(m3.C)
													Upward Flow
	Temperature Time-Series of To		Temperature Time-Series of Tz												qz =	10.3168	cm/day																														RSQ	RMSE
	Date/Time	To	Date/Time	Tz		Water		To																																					1900-01-01		0.981243	0.0624595
	m/d/yyyy h:mm	oC	m/d/yyyy h:mm	oC		Sediment																																							Date/Time	To (oC)	Harmonic Model	SE	Ai
	2014-07-12	24.5078	2014-07-12	21.07																																									2014-07-12	24.5078	24.3093	0.0393723	-0.0603371
	2014-07-12 01:00:00	24.3828	2014-07-12 01:00:00	21.07																																									2014-07-12 01:00:00	24.3828	24.3026	0.00643081	0.134406
	2014-07-12 02:00:00	24.1952	2014-07-12 02:00:00	21.07																																									2014-07-12 02:00:00	24.1952	24.2335	0.0014618	-0.0420378
	2014-07-12 03:00:00	24.0702	2014-07-12 03:00:00	21.07																																									2014-07-12 03:00:00	24.0702	24.0895	0.000373685	0.0139323
	2014-07-12 04:00:00	23.8827	2014-07-12 04:00:00	21.01																																									2014-07-12 04:00:00	23.8827	23.8902	5.62606e-05
	2014-07-12 05:00:00	23.6951	2014-07-12 05:00:00	21.01																																									2014-07-12 05:00:00	23.6951	23.6778	0.000300687
	2014-07-12 06:00:00	23.5076	2014-07-12 06:00:00	20.94																																									2014-07-12 06:00:00	23.5076	23.5055	4.30093e-06
	2014-07-12 07:00:00	23.4451	2014-07-12 07:00:00	20.94																																									2014-07-12 07:00:00	23.4451	23.4248	0.000411125
	2014-07-12 08:00:00	23.4451	2014-07-12 08:00:00	20.88						Δz =	0.1	m																																	2014-07-12 08:00:00	23.4451	23.4714	0.000692678
	2014-07-12 09:00:00	23.6326	2014-07-12 09:00:00	20.82																																									2014-07-12 09:00:00	23.6326	23.6502	0.000310633
	2014-07-12 10:00:00	23.9452	2014-07-12 10:00:00	20.82																																									2014-07-12 10:00:00	23.9452	23.9273	0.000319645
	2014-07-12 11:00:00	24.2577	2014-07-12 11:00:00	20.82																																									2014-07-12 11:00:00	24.2577	24.2382	0.000382534
	2014-07-12 12:00:00	24.5078	2014-07-12 12:00:00	20.82																																									2014-07-12 12:00:00	24.5078	24.5141	4.0007e-05
	2014-07-12 13:00:00	24.6953	2014-07-12 13:00:00	20.82																																									2014-07-12 13:00:00	24.6953	24.7113	0.000257296
	2014-07-12 14:00:00	24.8203	2014-07-12 14:00:00	20.88																																									2014-07-12 14:00:00	24.8203	24.8244	1.71822e-05
	2014-07-12 15:00:00	24.8828	2014-07-12 15:00:00	20.88																																									2014-07-12 15:00:00	24.8828	24.8745	6.81649e-05
	2014-07-12 16:00:00	24.8828	2014-07-12 16:00:00	20.94				Tz																																					2014-07-12 16:00:00	24.8828	24.8833	2.59263e-07
	2014-07-12 17:00:00	24.8828	2014-07-12 17:00:00	20.94																																									2014-07-12 17:00:00	24.8828	24.8549	0.000778532
	2014-07-12 18:00:00	24.7578	2014-07-12 18:00:00	21.01																																									2014-07-12 18:00:00	24.7578	24.7803	0.000507259
	2014-07-12 19:00:00	24.6328	2014-07-12 19:00:00	21.01																																									2014-07-12 19:00:00	24.6328	24.6583	0.000652823
	2014-07-12 20:00:00	24.5078	2014-07-12 20:00:00	21.07																																									2014-07-12 20:00:00	24.5078	24.512	1.78735e-05
	2014-07-12 21:00:00	24.4453	2014-07-12 21:00:00	21.07																																									2014-07-12 21:00:00	24.4453	24.3835	0.00381636
	2014-07-12 22:00:00	24.3202	2014-07-12 22:00:00	21.07																																									2014-07-12 22:00:00	24.3202	24.3093	0.000120428
	2014-07-12 23:00:00	24.1952	2014-07-12 23:00:00	21.07		ρC =	3314000	J/m3.C							V =	0.130438	m/day																												2014-07-12 23:00:00	24.1952	24.2949	0.0099388
	2014-07-13	24.1327	2014-07-13	21.01		AR =	0.221198								EQ =	-3.70809e-09																													2014-07-13	24.1327	24.3093	0.0311981
[truncated: 15 more columns]

## Sheet: McCallum
						η =	0.6
						ρfCf =	4190000	J/(m3.C)
						ρsCs =	2000000	J/(m3.C)
						β =	0.001	m
													Upward Flow
	Temperature Time-Series of To		Temperature Time-Series of Tz												qz =	4.93539	cm/day																														RSQ	RMSE
	Date/Time	To	Date/Time	Tz		Water		To																																					1900-01-01		0.985681	0.187726
	m/d/yyyy h:mm	oC	m/d/yyyy h:mm	oC		Sediment																																							Date/Time	To (oC)	Harmonic Model	SE	Ai
	2013-06-25	21.25	2013-06-25	15.76																																									2013-06-25	21.25	21.599	0.121792	-1.52748
	2013-06-25 01:00:00	20.93	2013-06-25 01:00:00	15.76																																									2013-06-25 01:00:00	20.93	20.9664	0.00132503	0.653607
	2013-06-25 02:00:00	20.62	2013-06-25 02:00:00	15.7																																									2013-06-25 02:00:00	20.62	20.5827	0.00139449	-0.0605973
	2013-06-25 03:00:00	20.5	2013-06-25 03:00:00	15.7																																									2013-06-25 03:00:00	20.5	20.5061	3.76109e-05	0.00133592
	2013-06-25 04:00:00	20.5	2013-06-25 04:00:00	15.64																																									2013-06-25 04:00:00	20.5	20.5572	0.00327323
	2013-06-25 05:00:00	20.56	2013-06-25 05:00:00	15.57																																									2013-06-25 05:00:00	20.56	20.5464	0.000183823
	2013-06-25 06:00:00	20.62	2013-06-25 06:00:00	15.57																																									2013-06-25 06:00:00	20.62	20.5064	0.0129161
	2013-06-25 07:00:00	20.68	2013-06-25 07:00:00	15.51																																									2013-06-25 07:00:00	20.68	20.6888	7.72815e-05
	2013-06-25 08:00:00	21.06	2013-06-25 08:00:00	15.45						Δz =	0.15	m																																	2013-06-25 08:00:00	21.06	21.323	0.0691606
	2013-06-25 09:00:00	22.62	2013-06-25 09:00:00	15.45																																									2013-06-25 09:00:00	22.62	22.3679	0.0635792
	2013-06-25 10:00:00	23.5	2013-06-25 10:00:00	15.39																																									2013-06-25 10:00:00	23.5	23.5003	1.03062e-07
	2013-06-25 11:00:00	24.31	2013-06-25 11:00:00	15.39																																									2013-06-25 11:00:00	24.31	24.3528	0.00183488
	2013-06-25 12:00:00	24.62	2013-06-25 12:00:00	15.39																																									2013-06-25 12:00:00	24.62	24.7752	0.0240715
	2013-06-25 13:00:00	25.19	2013-06-25 13:00:00	15.39																																									2013-06-25 13:00:00	25.19	24.8814	0.0952324
	2013-06-25 14:00:00	24.56	2013-06-25 14:00:00	15.45																																									2013-06-25 14:00:00	24.56	24.8619	0.0911325
	2013-06-25 15:00:00	24.87	2013-06-25 15:00:00	15.51											De =	0.0166576	m2/day																												2013-06-25 15:00:00	24.87	24.7682	0.0103592
	2013-06-25 16:00:00	24.69	2013-06-25 16:00:00	15.57				Tz																																					2013-06-25 16:00:00	24.69	24.4926	0.0389612
	2013-06-25 17:00:00	23.69	2013-06-25 17:00:00	15.64											ke =	0.638777	J/(m.s.C)																												2013-06-25 17:00:00	23.69	23.9497	0.0674452
	2013-06-25 18:00:00	23.31	2013-06-25 18:00:00	15.7																																									2013-06-25 18:00:00	23.31	23.2534	0.00320834
	2013-06-25 19:00:00	22.68	2013-06-25 19:00:00	15.7																																									2013-06-25 19:00:00	22.68	22.6821	4.31832e-06
	2013-06-25 20:00:00	22.56	2013-06-25 20:00:00	15.76																																									2013-06-25 20:00:00	22.56	22.4458	0.0130402
	2013-06-25 21:00:00	22.5	2013-06-25 21:00:00	15.76																																									2013-06-25 21:00:00	22.5	22.481	0.000362716
	2013-06-25 22:00:00	22.18	2013-06-25 22:00:00	15.82																																									2013-06-25 22:00:00	22.18	22.4882	0.0949777
	2013-06-25 23:00:00	22.5	2013-06-25 23:00:00	15.82																																									2013-06-25 23:00:00	22.5	22.1947	0.0932106
	2013-06-26	21.87	2013-06-26	15.76																																									2013-06-26	21.87	21.599	0.0734481
																β =		m
[truncated: 15 more columns]

## Sheet: Test Data
	Hatch Example #1					Hatch Example #2					McCallum Example #1					McCallum Example #2
INPUT	ΔZ =	0.1	m			ΔZ =	0.15	m			ΔZ =	0.15	m			ΔZ =	0.1	m
	η =	0.6				η =	0.45				η =	0.6				η =	0.5
	ρfCf =	4190000	J/(m3.C)			ρfCf =	4190000	J/(m3.C)			ρfCf =	4190000	J/(m3.C)			ρfCf =	4190000	J/(m3.C)
	ρsCs =	2000000	J/(m3.C)			ρsCs =	2000000	J/(m3.C)			ρsCs =	2000000	J/(m3.C)			ρsCs =	2000000	J/(m3.C)
	k =	0.84	J/(m.s.C)			k =	1.5	J/(m.s.C)			β =	0.001	m			β =	0.001	m
	β =	0.001	m			β =	0.001	m			To @	0.05	m			To @	0.1	m
	To @	0.01	m			To @	0	m			Tz @	0.2	m			Tz @	0.2	m
	Tz @	0.11	m			Tz @	0.15	m
RESULT	qz =	10.32	cm/day			qz =	-16.97	cm/day			qz =	4.94	cm/day			qz =	-10.07	cm/day
	Date/Time	To (oC)	Date/Time	Tz (oC)		Date/Time	To (oC)	Date/Time	Tz (oC)		Date/Time	To (oC)	Date/Time	Tz (oC)		Date/Time	To (oC)	Date/Time	Tz (oC)
	2014-07-12	24.5078	2014-07-12	21.07		2017-07-17 20:00:01	21.3493	2017-07-17 20:00:01	20.7131		2013-06-25	21.25	2013-06-25	15.76		2017-08-07 22:30:01	20.1585	2017-08-07 22:30:01	20.3379
	2014-07-12 01:00:00	24.3828	2014-07-12 01:00:00	21.07		2017-07-17 20:30:01	21.3493	2017-07-17 20:30:01	20.7131		2013-06-25 01:00:00	20.93	2013-06-25 01:00:00	15.76		2017-08-07 23:00:01	20.1585	2017-08-07 23:00:01	20.2754
	2014-07-12 02:00:00	24.1952	2014-07-12 02:00:00	21.07		2017-07-17 21:00:01	21.3493	2017-07-17 21:00:01	20.7756		2013-06-25 02:00:00	20.62	2013-06-25 02:00:00	15.7		2017-08-07 23:30:01	20.2212	2017-08-07 23:30:01	20.2754
	2014-07-12 03:00:00	24.0702	2014-07-12 03:00:00	21.07		2017-07-17 21:30:01	21.3493	2017-07-17 21:30:01	20.7756		2013-06-25 03:00:00	20.5	2013-06-25 03:00:00	15.7		2017-08-08 00:00:01	20.2212	2017-08-08 00:00:01	20.2754
	2014-07-12 04:00:00	23.8827	2014-07-12 04:00:00	21.01		2017-07-17 22:00:01	21.2866	2017-07-17 22:00:01	20.7756		2013-06-25 04:00:00	20.5	2013-06-25 04:00:00	15.64		2017-08-08 00:30:01	20.2839	2017-08-08 00:30:01	20.2754
	2014-07-12 05:00:00	23.6951	2014-07-12 05:00:00	21.01		2017-07-17 22:30:01	21.2866	2017-07-17 22:30:01	20.7756		2013-06-25 05:00:00	20.56	2013-06-25 05:00:00	15.57		2017-08-08 01:00:01	20.2839	2017-08-08 01:00:01	20.2128
	2014-07-12 06:00:00	23.5076	2014-07-12 06:00:00	20.94		2017-07-17 23:00:01	21.2239	2017-07-17 23:00:01	20.7756		2013-06-25 06:00:00	20.62	2013-06-25 06:00:00	15.57		2017-08-08 01:30:01	20.2839	2017-08-08 01:30:01	20.2128
	2014-07-12 07:00:00	23.4451	2014-07-12 07:00:00	20.94		2017-07-17 23:30:01	21.2239	2017-07-17 23:30:01	20.8382		2013-06-25 07:00:00	20.68	2013-06-25 07:00:00	15.51		2017-08-08 02:00:01	20.2839	2017-08-08 02:00:01	20.2128
	2014-07-12 08:00:00	23.4451	2014-07-12 08:00:00	20.88		2017-07-18 00:00:01	21.1612	2017-07-18 00:00:01	20.8382		2013-06-25 08:00:00	21.06	2013-06-25 08:00:00	15.45		2017-08-08 02:30:01	20.3465	2017-08-08 02:30:01	20.2128
	2014-07-12 09:00:00	23.6326	2014-07-12 09:00:00	20.82		2017-07-18 00:30:01	21.1612	2017-07-18 00:30:01	20.8382		2013-06-25 09:00:00	22.62	2013-06-25 09:00:00	15.45		2017-08-08 03:00:01	20.4092	2017-08-08 03:00:01	20.2128
	2014-07-12 10:00:00	23.9452	2014-07-12 10:00:00	20.82		2017-07-18 01:00:01	21.0986	2017-07-18 01:00:01	20.8382		2013-06-25 10:00:00	23.5	2013-06-25 10:00:00	15.39		2017-08-08 03:30:01	20.4719	2017-08-08 03:30:01	20.2128
	2014-07-12 11:00:00	24.2577	2014-07-12 11:00:00	20.82		2017-07-18 01:30:01	21.0359	2017-07-18 01:30:01	20.7756		2013-06-25 11:00:00	24.31	2013-06-25 11:00:00	15.39		2017-08-08 04:00:01	20.5345	2017-08-08 04:00:01	20.2128
	2014-07-12 12:00:00	24.5078	2014-07-12 12:00:00	20.82		2017-07-18 02:00:01	21.0359	2017-07-18 02:00:01	20.7756		2013-06-25 12:00:00	24.62	2013-06-25 12:00:00	15.39		2017-08-08 04:30:01	20.5972	2017-08-08 04:30:01	20.2128
	2014-07-12 13:00:00	24.6953	2014-07-12 13:00:00	20.82		2017-07-18 02:30:01	20.9732	2017-07-18 02:30:01	20.7756		2013-06-25 13:00:00	25.19	2013-06-25 13:00:00	15.39		2017-08-08 05:00:01	20.6599	2017-08-08 05:00:01	20.2128
	2014-07-12 14:00:00	24.8203	2014-07-12 14:00:00	20.88		2017-07-18 03:00:01	20.9106	2017-07-18 03:00:01	20.7756		2013-06-25 14:00:00	24.56	2013-06-25 14:00:00	15.45		2017-08-08 05:30:01	20.7226	2017-08-08 05:30:01	20.2128
	2014-07-12 15:00:00	24.8828	2014-07-12 15:00:00	20.88		2017-07-18 03:30:01	20.8479	2017-07-18 03:30:01	20.7756		2013-06-25 15:00:00	24.87	2013-06-25 15:00:00	15.51		2017-08-08 06:00:01	20.7852	2017-08-08 06:00:01	20.2754
	2014-07-12 16:00:00	24.8828	2014-07-12 16:00:00	20.94		2017-07-18 04:00:01	20.7852	2017-07-18 04:00:01	20.7756		2013-06-25 16:00:00	24.69	2013-06-25 16:00:00	15.57		2017-08-08 06:30:01	20.8479	2017-08-08 06:30:01	20.2754
	2014-07-12 17:00:00	24.8828	2014-07-12 17:00:00	20.94		2017-07-18 04:30:01	20.6599	2017-07-18 04:30:01	20.7756		2013-06-25 17:00:00	23.69	2013-06-25 17:00:00	15.64		2017-08-08 07:00:01	20.8479	2017-08-08 07:00:01	20.3379
	2014-07-12 18:00:00	24.7578	2014-07-12 18:00:00	21.01		2017-07-18 05:00:01	20.5345	2017-07-18 05:00:01	20.7131		2013-06-25 18:00:00	23.31	2013-06-25 18:00:00	15.7		2017-08-08 07:30:01	20.9106	2017-08-08 07:30:01	20.3379
	2014-07-12 19:00:00	24.6328	2014-07-12 19:00:00	21.01		2017-07-18 05:30:01	20.4092	2017-07-18 05:30:01	20.7131		2013-06-25 19:00:00	22.68	2013-06-25 19:00:00	15.7		2017-08-08 08:00:01	20.9732	2017-08-08 08:00:01	20.3379
	2014-07-12 20:00:00	24.5078	2014-07-12 20:00:00	21.07		2017-07-18 06:00:01	20.3465	2017-07-18 06:00:01	20.6506		2013-06-25 20:00:00	22.56	2013-06-25 20:00:00	15.76		2017-08-08 08:30:01	21.0986	2017-08-08 08:30:01	20.3379
	2014-07-12 21:00:00	24.4453	2014-07-12 21:00:00	21.07		2017-07-18 06:30:01	20.2839	2017-07-18 06:30:01	20.6506		2013-06-25 21:00:00	22.5	2013-06-25 21:00:00	15.76		2017-08-08 09:00:01	21.0986	2017-08-08 09:00:01	20.4004
	2014-07-12 22:00:00	24.3202	2014-07-12 22:00:00	21.07		2017-07-18 07:00:01	20.2839	2017-07-18 07:00:01	20.6506		2013-06-25 22:00:00	22.18	2013-06-25 22:00:00	15.82		2017-08-08 09:30:01	21.2239	2017-08-08 09:30:01	20.4004
	2014-07-12 23:00:00	24.1952	2014-07-12 23:00:00	21.07		2017-07-18 07:30:01	20.2839	2017-07-18 07:30:01	20.588		2013-06-25 23:00:00	22.5	2013-06-25 23:00:00	15.82		2017-08-08 10:00:01	21.2866	2017-08-08 10:00:01	20.463
	2014-07-13	24.1327	2014-07-13	21.01		2017-07-18 08:00:01	20.2839	2017-07-18 08:00:01	20.5255		2013-06-26	21.87	2013-06-26	15.76		2017-08-08 10:30:01	21.2866	2017-08-08 10:30:01	20.463
						2017-07-18 08:30:01	20.3465	2017-07-18 08:30:01	20.5255							2017-08-08 11:00:01	21.2866	2017-08-08 11:00:01	20.5255
						2017-07-18 09:00:01	20.4092	2017-07-18 09:00:01	20.5255							2017-08-08 11:30:01	21.2866	2017-08-08 11:30:01	20.5255
						2017-07-18 09:30:01	20.4719	2017-07-18 09:30:01	20.463							2017-08-08 12:00:01	21.2239	2017-08-08 12:00:01	20.5255
						2017-07-18 10:00:01	20.5345	2017-07-18 10:00:01	20.463							2017-08-08 12:30:01	21.1612	2017-08-08 12:30:01	20.588
						2017-07-18 10:30:01	20.5345	2017-07-18 10:30:01	20.463							2017-08-08 13:00:01	21.0986	2017-08-08 13:00:01	20.588
						2017-07-18 11:00:01	20.5345	2017-07-18 11:00:01	20.463							2017-08-08 13:30:01	21.0986	2017-08-08 13:30:01	20.588
						2017-07-18 11:30:01	20.5972	2017-07-18 11:30:01	20.463							2017-08-08 14:00:01	21.0359	2017-08-08 14:00:01	20.588
						2017-07-18 12:00:01	20.5972	2017-07-18 12:00:01	20.463							2017-08-08 14:30:01	21.0359	2017-08-08 14:30:01	20.6506
						2017-07-18 12:30:01	20.5972	2017-07-18 12:30:01	20.463							2017-08-08 15:00:01	21.0359	2017-08-08 15:00:01	20.6506
						2017-07-18 13:00:01	20.6599	2017-07-18 13:00:01	20.463							2017-08-08 15:30:01	21.0359	2017-08-08 15:30:01	20.6506
						2017-07-18 13:30:01	20.7852	2017-07-18 13:30:01	20.463							2017-08-08 16:00:01	21.0359	2017-08-08 16:00:01	20.6506
						2017-07-18 14:00:01	20.7852	2017-07-18 14:00:01	20.463							2017-08-08 16:30:01	20.9732	2017-08-08 16:30:01	20.6506
						2017-07-18 14:30:01	20.8479	2017-07-18 14:30:01	20.463							2017-08-08 17:00:01	20.9732	2017-08-08 17:00:01	20.6506
						2017-07-18 15:00:01	20.9106	2017-07-18 15:00:01	20.463							2017-08-08 17:30:01	20.9106	2017-08-08 17:30:01	20.6506
						2017-07-18 15:30:01	20.9106	2017-07-18 15:30:01	20.463							2017-08-08 18:00:01	20.8479	2017-08-08 18:00:01	20.6506
						2017-07-18 16:00:01	20.9106	2017-07-18 16:00:01	20.5255							2017-08-08 18:30:01	20.7226	2017-08-08 18:30:01	20.6506
						2017-07-18 16:30:01	20.9732	2017-07-18 16:30:01	20.5255							2017-08-08 19:00:01	20.5972	2017-08-08 19:00:01	20.588
						2017-07-18 17:00:01	21.0359	2017-07-18 17:00:01	20.5255							2017-08-08 19:30:01	20.4092	2017-08-08 19:30:01	20.588
						2017-07-18 17:30:01	21.0359	2017-07-18 17:30:01	20.5255							2017-08-08 20:00:01	20.2212	2017-08-08 20:00:01	20.588
						2017-07-18 18:00:01	21.0986	2017-07-18 18:00:01	20.5255							2017-08-08 20:30:01	20.0958	2017-08-08 20:30:01	20.588
						2017-07-18 18:30:01	21.1612	2017-07-18 18:30:01	20.588							2017-08-08 21:00:01	19.9705	2017-08-08 21:00:01	20.5255
						2017-07-18 19:00:01	21.2239	2017-07-18 19:00:01	20.588							2017-08-08 21:30:01	19.9705	2017-08-08 21:30:01	20.463
						2017-07-18 19:30:01	21.2866	2017-07-18 19:30:01	20.588							2017-08-08 22:00:01	20.0332	2017-08-08 22:00:01	20.463
						2017-07-18 20:00:01	21.2866	2017-07-18 20:00:01	20.6506							2017-08-08 22:30:01	20.0958	2017-08-08 22:30:01	20.4004

## Sheet: Parameter Reference
Sediment Thermal Conductivity			Thermal										Source Reference
			Conductivity										1	USGS. 2003. Heat as a Tool for Studying the Movement of Ground Water Near Streams. Stonestrom, D.A., Constantz, J. (editors), Circular 1260, Reston, Virginia.
Sediment	Sediment		(Saturated)
Environment	Type & Texture	Method of Determination	( J/m-s-°C )	Source									2	Sharqawy, M. H., Lienhard V, J. H., Zubair, S. M. 2010. The thermophysical properties of seawater: A review of existing correlations and data. Desalination and Water Treatment, 16: 354-380.
Liquid Water	not applicable	cited reference	0.6	1, 2
Wetland or bog	peat	heat flux model calibration	0.3 - 0.5	4, 8									3	Duque, C., Müller, S., Sebok, E., Haider, K., Engesgaard, P. 2016. Estimating groundwater discharge to surface waters using heat as a tracer in low flux environments: the role of thermal conductivity. Hydrological Processes, 30: 383-395.
Lake sediment	soft mud	direct measurement	0.46 - 0.59	11									4	McKenzie, J.M., Siegel, D.I., Rosenberry, D.O., Glaser, P.H., Voss, C.I. 2007. Heat transport in the Red Lake Bog, Glacial lake Agassiz Peatlands. Hyrological Processes, 21: 369-378.
Tidal flat sediment	silty mud	direct measurement	0.66 - 0.70	7									5	Briggs, M. A., Voytek, E. B., Day-Lewis, F. D., Rosenberry, D. O., Lane, J. W. 2013. Understanding water column and streambed thermal refugia for endangered mussels in the Delware River. Environmental Science and Technology, 47: 11423-11431.
Coastal lagoon, 5 meters from shore	sandy sediment with higher organic content	direct measurement	0.62 - 0.83	3									6	Markle, J. M., R. A. Schincariol, J. H. Sass, and J. W. Molson. 2006. Characterizing the two-dimensional thermal conductivity distribution in a sand and gravel aquifer. Soil Science Society of America Journal, 70: 1281-1294.
Estuary	fine muddy	direct measurement	0.78 - 0.98	10									7	Moqsud, M. A., Hayashi, S., Du, J. J., Suetsugu, D. 2008. Appraisal of thermal properties of mud in the Ariake Sea, Japan. American Journal of Environmental Sciences, 4: 129-135.
Ocean	clayey sediment	direct measurement	1.0 - 1.24	9									8	Hayashi, M., Goeller, N., Quinton, W. L., Wright, N. 2007. A simple heat-conduction method for simulating the frost-table depth in hydrological models. Hydrological Processes, 21: 2610-2622.
Ocean	sandy sediment	direct measurement	1.41 - 1.73	9									9	Goto, S., Matsubayashi, O. 2008. Inversion of the needle-probe data for sediment thermal properties of the eastern flank of the Juan de Fuca Ridge. Journal of Geophysical Research, 113: B08105.
Coastal lagoon, 20 meters from shore	sandy sediment	direct measurement	1.56 - 2.19	3									10	Harrison, S. J., Phizacklea, A. P. 1985. Seasonal changes in heat flux and heat storage in the intertidal mudflats of the Forth Estuary, Scotland. Journal of Climatology, 5: 473-485.
Riverbed	sand and gravel	heat flux model calibration to seepage measurements	1.9	5									11	Likens, G. E., Johnson, N. M. 1969. Measurement and analysis of the annual heat budget for the sediments in two Wisconsin lakes. Limnology and Oceanography, 14: 115-135.
Aquifer	sand and gravel	direct measurement, heat flux model calibration	2.14 - 2.69	6									12	Waples, D.W., Waples, J.S. 2004. A review and evaluation of specific heat capacities of rocks, minerals, and subsurface fluids. Part 1: Minerals and nonporous rocks. Natural Resources Research, 13(2): 97-122.
													13	Rigaud, S., Radakovitch, O., Couture, R.-M., Deflandre, B., Cossa, D., Garnier, C., Garnier, J.-M. 2013. Mobility and fluxes of trace elements and nutrients at the sediment–water interface of a lagoon under contrasting water column oxygenation conditions. Applied Geochemistry, 31: 35-51.
Heat Capacity of Soild													14	Gruca-Rokosz, R., Tomaszek, J. A. 2015. Methane and carbon dioxide in the sediment of a eutrophic reservoir: Production pathways and diffusion fluxes at the sediment-water interface. Water Air and Soil Pollution, 226: DOI 10.1007/s11270-014-2268-3.
Solid Type		Method of Determination	( J/m3-°C )	Source
Kerogen (Organic Matter)		literature (median)	1800000	12									15	Sommerfield, C.K., Madsen, J.A. 2003. Sedimentological and Geophysical Survey of the Upper Delaware Estuary. Final Report.
Na-K Feldspars		literature (median)	1810000	12
Plagioclases		literature (median)	1940000	12									16	Munsiri, P., Boyd, C.E., Hajek, B.F. 1995. Physical and chemical characteristics of bottom soil profiles in ponds at Auburn, Alabama, USA and a proposed system for describing pond soil horizons. Journal of the World Aquaculture Society, 26: 346-377.
Micas		literature (median)	2180000	12
Carbonates		literature (median)	2390000	12									17	Pizzolato, W.N., De Hon, R.A. 1995. Lead-210 derived sedimentation rates from a north Louisiana paper-mill effluent reservoir. Clays and Clay Minerals, 43: 515-524.
Garnets		literature (median)	2430000	12
Amphiboles		literature (median)	2530000	12									18	Percuoco, V. 2012. Geochemistry and release of contaminants from cohesive sediments of the Great Bay Estuary, New Hampshire. Thesis. University of New Hampshire.
Pyroxenes		literature (median)	2540000	12
Olivines		literature (median)	2770000	12									19	Viana, P., Yin, K., Zhao, X., Rockne, K. 2007. Active sediment capping for pollutant mixtures: control of biogenic gas production under highly intermittent flows. Land Contaminantion and Reclamation, 15: 413-425.
Oxides and Hydroxides		literature (median)	2890000	12
													20	Lim, A.L., Hubeny, J.B., Reddy, C.M., King., J.W., Hughen, K.A., Eglinton, T.I. 2005. High-resolution historical reocrdes from Pettaquamscutt River basin sediments: 1. 210Pb and varve chronologies validate record of 137Cs released by the Chernobyl accident. Geochemica et Cosmochimica Acta, 69:P 1803-1812.
Porosity													21	Woodruff, J.D., Geyer, W.R., Sommerfield, C.KI., Driscoll, N.W. 2001. Seasonal variation of sediment deposition in the Hudson River estuary. Marine Geology, 179: 105-119.
Water Body	Sediment		Porosity
Type	Depth (cm)	Method of Determination	(fraction)	Source									22	Bhaskar, A.S., Harvey, J.W., Henry, E.J. 2012. Resolving hyporheic and groundwater components of streambed water flux using heat as a tracer. Water Resources Research, 48, doi:10.1029/2011WR011784.
Lagoon, 4 - 9 meter depth	0	drying, % water loss	0.93	13
	30		0.8										23	Briggs, M. A., Lautz, L.K., Buckley, S.F., Lane, J.W. 2014. Practical limitations on the use of diurnal temperature signals to quantify groundwater upwelling. Journal of Hydrology, 519B: 1739-1751.
Reservoir, 0.5 - 6 meter depth	0	drying, % water loss	0.9 - 1.0	14
	16		0.65 - 0.7
Estuary, 4 - 19 meter depth	0	drying, % water loss	0.63 - 0.88	15
	70		0.55 - 0.76
Pond, 1 meter depth	0	dry bulk & particle density	0.9	16
	65		0.4
Reservoir, 0.8 - 1.2 meter depth	0	drying, % water loss	0.96	17
	30		0.61
Estuary, 1.5 - 4 meter depth	0	drying, % water loss	0.7 - 0.85	18
	20		0.6 - 0.7
Small River, 0.9 - 4 meter depth	0	drying, % water loss	0.8	19
	500		0.7
Large River, 13.5 - 19.5 meter depth	0	drying, % water loss	0.97	20
	48		0.87
Large River, 5 - 10 meter depth	0	drying, % water loss	0.9	21
	25		0.7
Stream, 0.06 meter depth	0	drying, % water loss	0.4	22
	10		0.4
Estuarine River, 2 - 3 meter depth	0	dry bulk & particle density	0.38	23
	26		0.43
